# Supplementary material for: Immortality, but not oncogenic transformation, of primary human cells leads to epigenetic reprogramming of DNA methylation and gene expression
Source: Nucleic Acids Res. 2013 Dec 26;42(6):3529–41. doi: 10.1093/nar/gkt1351 (PMC3973294; doi:10.1093/nar/gkt1351)
Supplement: Supplementary Data [file supp_gkt1351_nar-02408-x-2013-File010.xls]

## Sheet: hTERTpd100vsMRC5_expression
								Average Expression (log 2)				Fold change relative to MRC5
Chr	Start	Stop	Seq_ID	Gene_ID	Gene_Name	Group	MRC5	TERT50	TERT100	TSR50	TSR100	hTERT100
chr10	95056175	95232029	NM_013451	26509	FER1L3	Group1	13.3793	14.5272	14.9597	14.3173	14.5928	3.16071
chr11	102165860	102174104	NM_002421	4312	MMP1	Group1	12.8805	13.9059	14.6886	14.2558	14.9484	3.61618
chr10	33229325	33287204	NM_002211	3688	ITGB1	Group1	13.0128	13.8428	14.8454	13.8621	14.735	3.6652
chr7	134114710	134306014	NM_004342	800	CALD1	Group1	12.4602	13.2714	14.5438	13.6491	14.1416	4.16727
chr17	55052037	55127255	NM_004859	1213	CLTC	Group1	12.1961	13.0816	14.1171	13.5448	14.2301	3.84184
chr10	74436980	74526630	NM_000917	5033	P4HA1	Group1	12.5714	13.4295	14.229	13.5237	14.1568	3.31515
chr14	101617144	101623135	NM_005348	3320	HSP90AA1	Group1	12.6811	13.6483	14.5086	13.5022	14.3973	3.65494
chr1	24944434	25043346	NM_013943	25932	CLIC4	Group1	12.3737	13.3237	14.5131	13.4537	14.1579	4.27882
chr7	115952074	115988466	NM_001753	857	CAV1	Group1	12.3501	13.8009	14.5054	13.4508	14.1575	4.31062
chr14	101617138	101675776	NM_001017963	3320	HSP90AA1	Group1	12.6228	13.5592	14.5394	13.4311	14.3891	3.83314
chr1	201862550	201979832	NM_001001396	493	ATP2B4	Group1	13.0487	13.9935	14.7706	13.375	14.384	3.44367
chr18	59705921	59722100	NM_002575	5055	SERPINB2	Group1	11.9036	13.4084	14.3734	13.3489	13.7288	4.9397
chr12	48855837	48963539	NM_016357	51474	LIMA1	Group1	12.19	13.4561	14.01	13.221	13.7665	3.64006
chr6	86216527	86262215	NM_002526	4907	NT5E	Group1	11.8461	12.2177	14.1763	13.1788	14.366	4.66029
chr5	71438890	71538609	NM_005909	4131	MAP1B	Group1	12.2923	12.8263	14.0917	13.1346	14.077	3.59885
chr2	114364006	114432637	NM_005721	10096	ACTR3	Group1	11.9492	12.7338	13.8973	13.1244	13.6482	3.89623
chr11	14435628	14477974	NM_016451	1315	COPB	Group1	12.0946	13.0726	14.0375	13.1088	13.9582	3.88586
chrX	114701764	114791246	NM_005032	5358	PLS3	Group1	11.4434	13.0792	13.908	13.0682	13.8244	4.92925
chr3	187984078	187990377	NM_001967	1974	EIF4A2	Group1	12.2844	13.542	13.8688	13.0355	13.6322	3.16889
chr3	150569494	150578258	NM_014220	4071	TM4SF1	Group1	12.2426	13.0176	14.064	12.9958	13.4486	3.64284
chr10	124903859	124914871	NM_001007793	9184	BUB3	Group1	11.5649	12.8929	13.6429	12.9742	14.0527	4.15611
chr1	218334077	218388006	NM_018060	55699	IARS2	Group1	11.9547	12.8251	13.5497	12.946	13.6023	3.19003
chr8	62578373	62789560	NM_004318	444	ASPH	Group1	11.7328	12.3348	13.5814	12.9321	13.5993	3.69717
chr3	182113145	182177644	NM_001013438	8087	FXR1	Group1	11.3747	12.5826	13.3062	12.9279	13.5738	3.86306
chr2	230340173	230494899	NM_004238	9320	TRIP12	Group1	11.9946	13.2278	13.6603	12.9251	13.5745	3.33134
chr8	15442100	15666366	NM_006765	7991	TUSC3	Group1	11.8258	12.5684	13.4887	12.8866	13.4647	3.32594
chr2	161873185	161976172	NM_005805	10213	PSMD14	Group1	11.7087	12.3327	13.2904	12.8584	13.7966	3.16349
chr11	62039949	62070908	NM_001620	79026	AHNAK	Group1	12.2044	13.4934	13.8474	12.8306	13.4511	3.28611
chr1	52027469	52117010	NM_002525	4898	NRD1	Group1	11.6693	12.9189	13.2514	12.775	13.3253	3.16421
chr2	151032954	151052426	NM_005168	390	RND3	Group1	11.4477	13.3507	13.4262	12.7422	12.4348	3.95685
chr2	241903395	241942115	NM_001008491	4735	2002-09-01	Group1	11.9706	12.4652	13.8083	12.7071	13.5043	3.67537
chr5	167846040	167878889	NM_002887	5917	RARS	Group1	12.1299	12.8153	13.7163	12.6889	13.8106	3.17282
chr10	120917204	120928335	NM_006793	10935	PRDX3	Group1	11.5875	12.5716	13.2087	12.679	13.4155	3.24242
chr9	33015208	33029062	NM_001539	3301	DNAJA1	Group1	11.8138	11.793	13.606	12.6417	14.0071	3.58433
chr7	83428425	83661848	NM_006080	10371	SEMA3A	Group1	10.8711	11.2931	12.5798	12.6361	12.9125	3.41743
chr1	85556755	85703411	NM_012137	23576	DDAH1	Group1	11.7919	12.7378	14.0505	12.6282	13.4469	4.51716
chr5	145473220	145542321	NM_020117	51520	LARS	Group1	11.4661	12.7947	13.1722	12.6232	13.23	3.41225
chrX	100549846	100555777	NM_001032393	3188	HNRPH2	Group1	11.457	11.9366	13.197	12.6153	13.2869	3.47999
chr1	233339282	233358754	NM_014765	9804	TOMM20	Group1	11.6205	12.8757	13.3779	12.6125	13.4282	3.51478
chr3	99997503	100103223	NM_080927	131566	DCBLD2	Group1	11.0882	11.583	13.6463	12.5967	13.9174	5.11614
chr7	135262048	135312604	NM_145808	136319	MTPN	Group1	11.8249	12.3946	13.6105	12.5943	13.385	3.5712
chr1	242638418	242682036	NM_001126	159	ADSS	Group1	11.2499	12.5023	12.8944	12.5775	13.0764	3.28907
chr1	39319704	39725376	NM_012090	23499	MACF1	Group1	11.7178	12.879	13.4153	12.5727	13.3424	3.3949
chr3	191157315	191321412	NM_018192	55214	LEPREL1	Group1	12.0267	12.7102	13.8582	12.5513	13.1299	3.66289
chr15	67493741	67527818	NM_004856	9493	KIF23	Group1	10.9002	11.569	12.6483	12.5311	13.8193	3.49604
chr3	182113145	182177644	NM_001013439	8087	FXR1	Group1	10.7893	12.0946	12.958	12.5245	13.2306	4.33736
chr10	120917204	120928335	NM_014098	10935	PRDX3	Group1	11.8027	12.5791	13.4831	12.5245	13.2373	3.36075
chr12	63084499	63128731	NM_007235	11260	XPOT	Group1	11.5501	12.9387	13.1385	12.5143	13.1222	3.17679
chr14	74667925	74713045	NM_006827	10972	TMED10	Group1	11.6028	12.3365	13.229	12.4858	13.1047	3.25237
chr5	34692274	34868474	NM_015577	26064	RAI14	Group1	11.1674	11.6008	13.0806	12.4646	13.0132	3.82639
chr14	52393742	52487460	NM_006832	10979	PLEKHC1	Group1	10.8936	12.6502	12.9885	12.4524	12.444	4.18979
chr14	59132446	59167273	NM_206852	6252	RTN1	Group1	8.75682	13.3096	14.5343	12.4477	13.3236	11.555
chr14	59132446	59407310	NM_021136	6252	RTN1	Group1	8.92727	13.4501	14.5898	12.4296	13.3832	11.3251
chr2	63921601	63972200	NM_001001521	7360	UGP2	Group1	11.5537	12.4268	13.2077	12.4068	13.4663	3.30797
chr2	182464926	182503706	NM_006751	6744	SSFA2	Group1	10.8306	11.6449	12.5638	12.4053	13.3116	3.46637
chr5	1306281	1348159	NM_198253	7015	TERT	Group1	9.66193	12.3243	12.5218	12.4043	12.4935	5.71965
chr20	4615068	4630234	NM_000311	5621	PRNP	Group1	11.6173	12.3104	13.8568	12.4035	13.3676	4.47896
chr6	121798486	121812571	NM_000165	2697	GJA1	Group1	11.2544	12.1915	13.0924	12.3859	12.6712	3.67588
chr11	85346132	85457756	NM_001008660	8301	PICALM	Group1	11.7133	12.3494	13.3784	12.3794	13.1165	3.33032
chr5	1306281	1348159	NM_198254	7015	TERT	Group1	9.64116	12.3973	12.6839	12.3635	12.496	6.08552
chr18	53466582	53550037	NM_005603	5205	ATP8B1	Group1	11.171	12.634	12.8275	12.3585	12.5409	3.31311
chr1	37805003	37834083	NM_013285	29889	GNL2	Group1	10.8445	11.6266	12.8556	12.3446	13.099	4.02214
chr2	47863789	47887596	NM_000179	2956	MSH6	Group1	10.6961	12.0755	12.5213	12.3401	13.4427	3.65047
chr11	27633015	27678552	NM_001709	627	BDNF	Group1	10.9722	12.6549	13.2023	12.3385	12.1322	4.46017
chr6	86380657	86409746	NM_006372	10492	SYNCRIP	Group1	11.2777	11.8516	12.8668	12.3358	12.9658	3.17814
chr12	94392052	94432250	NM_006838	10988	METAP2	Group1	11.1244	12.1771	12.8738	12.2902	13.221	3.49869
chr18	53418888	53451996	NM_004539	4677	NARS	Group1	11.2158	12.2199	13.0835	12.2656	13.0991	3.7352
chr2	53945074	54051354	NM_014614	23198	PSME4	Group1	11.0216	12.3776	13.2195	12.2595	13.2503	4.39592
chr10	93378178	93382838	NM_005398	5507	PPP1R3C	Group1	11.4752	12.8161	13.8605	12.259	12.567	4.77068
chr2	202779147	202811567	NM_003352	7341	SUMO1	Group1	11.3652	12.2577	13.0458	12.2587	13.2334	3.36114
chr6	118103362	118136444	NM_138459	116150	C6orf68	Group1	11.3445	12.3116	12.9635	12.2545	13.078	3.23796
chr9	124743137	124906531	NM_012197	23637	RABGAP1	Group1	11.0901	12.5484	12.9706	12.2492	12.5443	3.76086
chr1	166172531	166311705	NM_001017977	55827	IQWD1	Group1	11.74	12.1339	13.4397	12.2401	13.3888	3.39943
chr12	4253198	4284777	NM_001759	894	CCND2	Group1	11.0704	12.5321	12.9362	12.2232	12.4009	3.73178
chr3	99717016	99724048	NM_019895	56650	CLDND1	Group1	11.3629	12.2196	13.0437	12.2221	12.902	3.36156
chr3	132096123	132218246	NM_001001486	27032	ATP2C1	Group1	11.382	12.087	13.1535	12.2105	13.0454	3.54308
chr3	38182029	38271983	NM_005109	9943	OXSR1	Group1	11.1817	12.6249	13.0537	12.2044	12.9965	3.74397
chr5	77333905	77626284	NM_003664	8546	AP3B1	Group1	11.2627	11.322	12.911	12.1906	12.8969	3.29647
chr2	197964942	198008016	NM_012433	23451	SF3B1	Group1	10.4967	11.9903	12.9855	12.1867	12.9371	4.97759
chr3	180224195	180272278	NM_022470	64393	WIG1	Group1	11.5235	12.0423	13.1904	12.1845	12.7556	3.3337
chr15	88732476	88846479	NM_003870	8826	IQGAP1	Group1	10.7786	11.9714	12.8952	12.1841	12.9691	4.23305
chr15	74295690	74390784	NM_000126	2108	ETFA	Group1	11.2639	12.2142	13.0574	12.1831	12.8373	3.58698
chr2	15649220	15688676	NM_004939	1653	DDX1	Group1	10.9961	11.8912	13.0437	12.1732	12.9393	4.09531
chrX	23711224	23714248	NM_002970	6303	SAT	Group1	11.3935	12.2311	13.2746	12.1617	12.6559	3.76221
chr5	138657253	138694029	NM_018834	9782	MATR3	Group1	10.9346	11.8918	12.5418	12.1541	12.88	3.21436
chr3	132096123	132218246	NM_001001485	27032	ATP2C1	Group1	11.4773	12.168	13.1596	12.1517	13.1376	3.36454
chr1	24614902	24671997	NM_020448	57185	NPAL3	Group1	11.7009	12.6977	13.3296	12.1507	12.5483	3.25736
chr9	124655895	124695032	NM_018835	54542	MNAB	Group1	11.1592	11.978	12.8323	12.1498	12.7019	3.34609
chr3	173831128	173911700	NM_020792	57552	AADACL1	Group1	10.9137	11.732	13.0218	12.1297	13.1514	4.21618
chr7	23510923	23538124	NM_013293	29896	TRA2A	Group1	11.7397	11.5823	13.429	12.126	13.4145	3.37857
chr7	102775324	102795892	NM_002803	5701	PSMC2	Group1	11.0983	12.164	13.2671	12.1225	13.3743	4.33751
chr17	1272189	1306294	NM_005206	1398	CRK	Group1	11.4851	12.138	13.4056	12.1201	13.2577	3.84111
chr14	20889474	20922265	NM_007192	11198	SUPT16H	Group1	10.7742	11.8903	12.7085	12.1091	13.3325	3.86867
chr4	114593020	114902177	NM_172127	817	CAMK2D	Group1	10.8557	12.4041	12.8746	12.0934	12.6404	4.03783
chr21	34810651	34909252	NM_004414	1827	DSCR1	Group1	11.9343	12.3199	13.7579	12.0886	13.1499	3.64718
chr17	59926199	59932869	NM_004396	1655	DDX5	Group1	11.3198	11.9268	12.9689	12.0786	12.8895	3.29814
chr3	140559122	140591151	NM_004766	9276	COPB2	Group1	11.3223	12.1599	12.9691	12.0782	12.7386	3.29352
chr2	97739236	97978790	XM_371542	23505	TMEM131	Group1	11.4983	12.107	13.2585	12.0711	12.979	3.52036
chr1	145867137	145932197	NM_016334	51463	GPR89A	Group1	11.1701	12.3954	12.8713	12.0547	12.8477	3.40238
chr11	27862351	27869491	XM_084514	3324	HSP90AA2	Group1	11.2888	12.1318	13.088	12.0509	12.9303	3.59844
chr5	1306281	1348159	NM_003219	7015	TERT	Group1	7.69585	12.0053	12.4773	12.0365	12.0656	9.56298
chr12	64504506	64646338	NM_001015886	8091	HMGA2	Group1	11.0333	10.813	12.7031	12.0364	13.8214	3.33967
chr12	41006213	41122032	NM_201439	51535	PPHLN1	Group1	10.7114	11.2416	12.5355	12.0209	12.7514	3.64821
chr15	50626723	50648505	NM_006628	10776	ARPP-19	Group1	11.0783	11.5892	12.8905	12.0149	12.9699	3.62438
chr3	106568402	106778434	NM_001627	214	ALCAM	Group1	11.1917	11.486	13.1986	12.0117	12.8496	4.01381
chr2	177803281	177837663	NM_006164	4780	NFE2L2	Group1	10.5679	12.11	12.15	12.0069	11.823	3.16414
chr11	4072586	4116682	NM_001033	6240	RRM1	Group1	9.95042	11.3741	11.6346	12.0018	12.7419	3.36836
chr2	173648815	173800120	NM_133646	51776	ZAK	Group1	10.4428	10.969	13.0192	11.9936	13.0994	5.15281
chr15	27779647	27901998	NM_003257	7082	TJP1	Group1	10.8914	11.5952	12.5713	11.9839	12.6746	3.35981
chr6	148705421	148914877	NM_015278	23328	SASH1	Group1	10.3004	11.6435	12.5816	11.9823	12.9736	4.56235
chr2	201384891	201396805	NM_014670	9689	BZW1	Group1	10.9465	11.5997	13.1088	11.9706	13.2901	4.3246
chr11	77489635	77528343	NM_024079	79053	ALG8	Group1	10.5573	11.4339	12.3987	11.961	12.7707	3.68273
chr5	82803338	82912737	NM_004385	1462	CSPG2	Group1	10.1303	10.0469	11.7201	11.9599	12.881	3.17944
chr2	191548508	191587181	NM_139266	6772	STAT1	Group1	11.3043	12.6295	13.7356	11.9459	12.8921	4.86247
chr12	41006213	41122032	NM_201440	51535	PPHLN1	Group1	10.7926	11.4644	12.5523	11.9421	12.7628	3.51946
chr11	77489635	77528343	NM_001007028	79053	ALG8	Group1	10.6359	11.3999	12.4159	11.9409	12.7857	3.55985
chr21	37367440	37497278	NM_001001894	7267	TTC3	Group1	10.9103	11.2816	13.2564	11.9404	12.864	4.69218
chr6	35290167	35326587	NM_152753	222663	SCUBE3	Group1	10.7662	11.2855	13.3824	11.9386	14.0797	5.23244
chr17	38576771	38719014	NM_005899	4077	NBR1	Group1	11.0232	12.2839	12.7141	11.9275	12.3969	3.38189
chr4	76786989	76817342	NM_012297	9908	G3BP2	Group1	11.3851	11.6935	12.989	11.9274	13.1306	3.20783
chr4	81045748	81213277	NM_058172	118429	ANTXR2	Group1	10.7133	10.9584	12.6936	11.9233	13.3323	3.96056
chr1	51855351	52026729	NM_024586	114883	OSBPL9	Group1	10.4355	11.3511	12.3115	11.9225	12.4484	3.75195
chr6	150181624	150227173	NM_032832	84918	LRP11	Group1	10.9748	11.5973	12.5965	11.9215	12.6468	3.24344
chr14	38714150	38721178	NM_002687	5411	PNN	Group1	11.2158	11.4032	13.0842	11.914	13.2232	3.73677
chr10	126075861	126097441	NM_000274	4942	OAT	Group1	11.1567	11.8848	13.1788	11.9127	12.7789	4.04422
chr11	77489635	77528343	NM_001007027	79053	ALG8	Group1	10.7056	11.3124	12.4153	11.9066	12.7977	3.41945
chr11	12742300	12922859	NM_021961	7003	TEAD1	Group1	10.4557	11.7872	12.5519	11.8888	12.7927	4.19243
chr12	41006213	41079494	NM_201438	51535	PPHLN1	Group1	10.8089	11.33	12.5853	11.8865	12.7264	3.55278
chr6	109794413	109810340	NM_006016	8763	CD164	Group1	10.8633	11.616	12.6811	11.8813	12.9288	3.63545
chr12	111340918	111432100	NM_002834	5781	PTPN11	Group1	10.8031	11.5943	13.3981	11.8752	13.0233	5.19003
chr7	27746332	27835405	NM_006024	8887	TAX1BP1	Group1	11.0243	12.2558	13.255	11.8746	12.5024	4.46134
chr10	69352246	69505046	NM_001017972	26091	HERC4	Group1	10.638	11.6918	12.9564	11.8727	13.1224	4.63687
chr6	76019359	76051212	NM_018247	55754	TMEM30A	Group1	10.7951	10.6661	12.7381	11.8593	12.8243	3.8861
chr11	46721659	46824419	NM_001008938	9793	CKAP5	Group1	10.1196	11.3911	11.8874	11.8583	12.502	3.53567
chr4	78089918	78178792	NM_018243	55752	2011-09-01	Group1	10.6075	11.8746	13.2373	11.8445	12.7276	5.25954
chr1	203953731	203985916	NM_022731	64710	NUCKS1	Group1	10.8026	11.9683	12.8326	11.8441	12.5352	4.05991
chr1	218208564	218286623	NM_004446	2058	EPRS	Group1	10.3626	10.9737	12.3332	11.8292	12.2456	3.94111
chr5	9091849	9599158	NM_003966	9037	SEMA5A	Group1	10.1103	12.5371	13.1061	11.8286	12.2597	5.99162
chrX	107214092	107221504	NM_002814	5716	PSMD10	Group1	11.0165	11.4313	12.7496	11.8245	12.5723	3.46628
chr4	170251984	170428740	NM_020870	57630	SH3RF1	Group1	10.9716	12.3517	12.867	11.8174	12.3153	3.79088
chr8	71648226	71683158	NM_014294	23471	TRAM1	Group1	11.3001	12.0024	13.2121	11.7935	12.7339	3.82393
chr3	31549494	31652560	NM_178862	201595	STT3B	Group1	10.6886	11.7961	12.5943	11.792	12.8856	3.81137
chr5	10406827	10488491	NM_005885	10299	2006-03-01	Group1	10.9412	12.0129	12.9851	11.7895	12.7616	4.08786
chr14	70443874	70646623	NM_014982	22990	PCNX	Group1	10.7599	12.3799	12.3903	11.7872	12.2876	3.26084
chr1	160797946	160836251	NM_003115	6675	UAP1	Group1	10.3374	11.1203	12.1835	11.7845	12.3162	3.69219
chr8	62699657	62789495	NM_032466	444	ASPH	Group1	10.7958	10.7609	12.6554	11.7771	12.7678	3.71914
chr11	107848052	107874323	NM_153705	143888	KDELC2	Group1	10.3973	11.2291	12.8622	11.7734	12.8159	4.9298
chr6	128331624	128883416	NM_002844	5796	PTPRK	Group1	10.0386	11.5332	12.1826	11.7721	11.8003	4.28809
chr11	9362779	9423651	NM_006391	10527	IPO7	Group1	9.57538	11.0292	12.1676	11.762	12.6146	5.18442
chr15	75187550	75259067	XM_370878	79834	KIAA2002	Group1	10.8793	11.8022	12.5444	11.7615	12.4039	3.33016
chr8	17958220	17986757	NM_004315	427	ASAH1	Group1	11.2731	11.2919	13.5282	11.7548	12.6061	4.51024
chr7	133982094	134015108	NM_001724	669	BPGM	Group1	11.0755	11.4629	12.6589	11.7511	12.4219	3.16669
chr2	70338796	70360731	NM_016297	51449	PCYOX1	Group1	11.144	11.6991	12.8426	11.7452	12.3767	3.39729
chr2	175647251	175741143	NM_001880	1386	ATF2	Group1	9.76964	11.833	11.7409	11.7424	11.8379	3.94247
chr5	157145874	157218746	NM_014666	9685	ENTH	Group1	11.2543	11.582	12.9188	11.7422	12.6177	3.32902
chr5	72148253	72240542	NM_002270	3842	TNPO1	Group1	10.7915	11.7217	12.8531	11.738	12.7393	4.12319
chr8	122694718	122722811	NM_005328	3037	HAS2	Group1	10.1206	11.5951	13.5903	11.7378	13.9702	6.93939
chr4	114597792	114902177	NM_172115	817	CAMK2D	Group1	10.738	12.1807	12.4171	11.7251	12.1417	3.35825
chr3	147269916	147361972	NM_000935	5352	PLOD2	Group1	10.5668	11.342	12.7312	11.7145	13.0416	4.32872
chr2	46623378	46662924	NM_012249	23433	RHOQ	Group1	11.6283	11.98	13.3839	11.711	13.0056	3.51115
chr1	65658906	65670852	NM_017526	54741	LEPROT	Group1	10.8275	11.4994	12.5344	11.7074	12.2056	3.41364
chr12	70434924	70467417	NM_014999	23011	RAB21	Group1	10.9279	11.7586	13.1494	11.7001	12.8709	4.44294
chr19	48363734	48383286	NM_002781	5673	PSG5	Group1	12.3646	12.4573	14.0397	11.6922	13.3845	3.35031
chr10	98270419	98336799	NM_020123	56889	TM9SF3	Group1	10.9461	11.5135	12.93	11.6906	12.803	3.96772
chr12	94575713	94708667	NM_021229	59277	NTN4	Group1	11.5413	13.0272	13.5609	11.6864	11.7095	4.03907
chr5	134209268	134222687	NM_152409	134553	C5orf24	Group1	10.7038	11.1903	12.7223	11.6831	12.6697	4.03709
chr10	105026909	105040093	NM_032727	9118	INA	Group1	10.7038	10.393	12.5645	11.6829	11.2126	3.72127
chr2	172252227	172313165	NM_001378	1781	DYNC1I2	Group1	10.2133	11.0741	12.1239	11.6785	12.1473	3.82116
chr8	141737682	142080514	NM_005607	5747	PTK2	Group1	11.0195	12.0129	12.6832	11.672	12.5747	3.32738
chr4	52581628	52599203	NM_000232	6443	SGCB	Group1	10.5952	11.0195	12.4484	11.6636	12.1726	3.70646
chr2	39066468	39201067	NM_005633	6654	SOS1	Group1	10.7219	11.4782	12.6298	11.6533	12.8619	3.81592
chr2	191542120	191587181	NM_007315	6772	STAT1	Group1	10.8489	12.1908	13.4084	11.6523	12.5123	5.11912
chr7	36395956	36459925	NM_018685	54443	ANLN	Group1	8.82548	10.2704	11.7625	11.6508	12.8451	5.87401
chr12	63958754	64146954	NM_001031679	253827	MSRB3	Group1	10.6268	11.7822	12.6105	11.6492	12.2717	3.96747
chr1	62692984	62926557	NM_033407	85440	DOCK7	Group1	10.0248	11.1557	12.5786	11.6295	12.4642	5.10765
chr4	114595013	114902177	NM_001221	817	CAMK2D	Group1	10.6437	12.3694	12.6078	11.6273	12.4017	3.92824
chr1	172395269	173193942	NM_014857	9910	RABGAP1L	Group1	10.1439	11.0997	12.5177	11.6242	12.5992	4.74749
chrX	41077594	41094390	NM_001356	1654	DDX3X	Group1	10.854	11.4744	12.9381	11.6173	12.8394	4.16822
chr2	38878374	38947884	NM_145646	90957	DHX57	Group1	10.4311	11.0642	12.0607	11.6156	12.0962	3.25933
chr6	35908788	35996934	NM_003137	6732	SRPK1	Group1	10.1921	11.1986	12.6346	11.6143	13.0062	4.88499
chr2	65308405	65351891	NM_001005386	10097	ACTR2	Group1	10.3077	11.1075	12.5635	11.6136	12.5392	4.51153
chr10	14600564	14856902	NM_031453	83641	FAM107B	Group1	10.4845	11.4466	12.1886	11.5939	11.7427	3.40817
chr15	40492312	40537019	NM_022473	64397	ZFP106	Group1	10.9819	11.9527	12.635	11.5935	12.4504	3.30625
chr2	44249503	44312115	NM_177969	5495	PPM1B	Group1	10.2877	11.5977	11.9537	11.5923	12.0271	3.33191
chr3	55474782	55496371	NM_003392	7474	WNT5A	Group1	10.6073	11.157	12.5002	11.5914	12.8314	3.78593
chr6	36518521	36566297	NM_173562	222658	C6orf69	Group1	10.9167	12.8573	13.5872	11.5897	12.8511	5.34089
chr9	110744671	110815585	NM_003798	8727	CTNNAL1	Group1	10.413	11.6825	12.2698	11.5846	12.624	3.71363
chr18	55252123	55515570	NM_133459	147372	CCBE1	Group1	10.7173	12.9112	13.6259	11.5789	12.9914	5.8172
chr18	21850214	21924609	NM_001007559	6760	SS18	Group1	10.6415	11.1182	12.2891	11.5773	12.4668	3.29526
chr11	43290108	43322655	NM_006595	8539	API5	Group1	10.5064	10.9107	12.3032	11.576	12.6278	3.59358
chr14	30639074	30746274	NM_015382	25831	HECTD1	Group1	9.93785	11.0121	12.6426	11.5747	12.862	5.4095
chr7	102899472	103417198	NM_005045	5649	RELN	Group1	10.7367	12.2987	13.4358	11.5717	12.5277	5.3982
chr4	95592060	95808400	NM_001011513	10611	PDLIM5	Group1	9.75008	11.538	12.4245	11.568	12.1666	5.34876
chr12	99185679	99258048	NM_017988	55681	SCYL2	Group1	10.2083	11.465	12.3103	11.566	12.225	4.20408
chr12	263750	368673	NM_005056	5927	JARID1A	Group1	10.7154	12.3625	12.3196	11.5583	12.2842	3.20834
chr2	189605484	189752733	NM_000393	1290	COL5A2	Group1	11.0135	12.2421	13.0077	11.5546	12.2309	3.98835
chr1	67939809	68071696	NM_018841	55970	GNG12	Group1	10.0925	11.2321	12.7426	11.5345	12.27	5.30023
chr11	63153012	63195659	NM_015459	25923	DKFZP564J0863	Group1	9.77538	11.4497	11.3957	11.5284	12.2039	3.24063
chr2	33662232	33677866	NM_015475	25940	FAM98A	Group1	11.2077	11.4357	13.0544	11.5184	12.8488	3.69332
chr11	75738651	75769528	NM_004705	5612	PRKRIR	Group1	10.7124	11.5848	12.3048	11.5156	12.5691	3.1847
chr4	120634997	120769429	NM_001083	8654	PDE5A	Group1	10.4569	10.4474	12.3329	11.5155	11.9724	3.75206
chr8	38763937	38829703	NM_006283	6867	TACC1	Group1	10.3914	11.68	12.1249	11.5109	12.3767	3.46697
chr4	170778296	170878732	NM_001829	1182	CLCN3	Group1	10.4485	11.5926	12.5747	11.5089	12.3705	4.25243
chr12	67290918	67340641	NM_001010942	5908	RAP1B	Group1	10.5447	11.2805	12.6291	11.5089	12.6169	4.16886
chr8	26296439	26326561	NM_004331	665	BNIP3L	Group1	10.0819	11.0205	12.1224	11.5064	12.4503	4.08104
chr2	44249503	44312115	NM_002706	5495	PPM1B	Group1	10.1044	11.5125	11.9971	11.5014	11.9337	3.78528
chr17	2443685	2535638	NM_000430	5048	PAFAH1B1	Group1	11.0643	11.3382	13.5104	11.5002	13.4039	4.89228
chr14	89933125	89944151	NM_006888	801	CALM1	Group1	11.2588	11.5798	13.793	11.4993	13.1638	5.06846
chr3	153468518	153666258	NM_021038	4154	MBNL1	Group1	10.1149	11.355	12.4955	11.4972	12.1539	4.76126
chr8	17131107	17148758	NM_013354	29883	CNOT7	Group1	10.4657	11.5631	12.0961	11.4827	12.4154	3.26075
chr5	68425637	68461636	NM_022902	64924	SLC30A5	Group1	10.6683	11.5007	12.415	11.477	12.535	3.49324
chr14	37793069	37795325	NM_175060	161198	CLEC14A	Group1	10.5765	11.2606	12.4063	11.4766	12.3365	3.65958
chr13	47414791	47473463	NM_003850	8803	SUCLA2	Group1	10.5102	11.3315	12.1246	11.4719	12.2203	3.22892
chr16	18710491	18720358	NM_015161	23204	ARL6IP	Group1	9.87632	11.1936	11.8698	11.4705	12.6956	3.98704
chr10	27439388	27483327	NM_014263	10730	YME1L1	Group1	9.98862	10.9246	12.2825	11.4691	12.2775	4.58781
chr21	43809547	43809928	NM_017445	54145	H2BFS	Group1	11.4082	10.7057	12.9962	11.4689	11.7375	3.17617
chr1	110707027	110735159	NM_004696	9122	SLC16A4	Group1	10.6343	11.9356	12.4953	11.4566	11.8841	3.72217
chr1	169721289	169829273	NM_015172	23215	BAT2D1	Group1	10.3825	11.2028	12.2155	11.4557	12.4588	3.66604
chr10	128658954	129140770	NM_001380	1793	DOCK1	Group1	10.8684	11.6081	12.4809	11.4527	12.0385	3.22513
chr2	61558572	61618922	NM_003400	7514	XPO1	Group1	9.91155	11.2003	12.2563	11.4464	12.4849	4.68956
chr4	24138184	24195282	NM_001358	1665	DHX15	Group1	10.3448	10.3528	12.1214	11.4279	12.4578	3.55321
chr9	114182171	114274505	NM_032303	84263	HSDL2	Group1	10.0802	10.3461	12.1698	11.4225	12.3569	4.17922
chr5	108698318	108747120	NM_014819	9867	PJA2	Group1	9.72749	10.8422	12.2777	11.4131	11.867	5.1005
chr1	115630059	115682380	NM_002506	4803	NGFB	Group1	11.3812	13.1796	13.0376	11.4123	11.1092	3.31295
chr7	120776140	120823658	NM_001040020	10447	FAM3C	Group1	10.4253	10.7045	13.3306	11.4104	12.5161	5.81046
chr10	70385897	70414285	NM_004728	9188	DDX21	Group1	9.70033	10.8549	11.5215	11.4099	11.9099	3.64233
chr10	16672620	16899459	NM_012425	6251	RSU1	Group1	10.9055	11.1426	12.4969	11.4032	11.773	3.18283
chr18	31943196	31963203	NM_012319	25800	SLC39A6	Group1	10.711	11.2231	12.5921	11.4016	12.1393	3.76221
chr16	46052740	46291153	NM_001031835	5257	PHKB	Group1	10.2893	11.0084	12.8023	11.4006	12.296	5.02599
chr1	202035085	202089872	NM_014827	9877	ZC3H11A	Group1	10.421	11.6128	12.6266	11.3974	12.6154	4.41115
chr20	42561314	42584140	NM_006811	10955	SERINC3	Group1	10.616	11.9641	12.3866	11.3972	11.9444	3.54116
chr3	108724479	109007395	NM_020235	56987	BBX	Group1	10.0948	10.8633	12.5859	11.3913	12.2067	4.98205
chrX	128408158	128485122	NM_003069	6594	SMARCA1	Group1	10.4168	10.9704	12.3404	11.3901	12.3191	3.84723
chr2	26110477	26213782	NM_016131	10890	RAB10	Group1	11.217	11.394	12.9247	11.3884	12.7942	3.41546
chr2	53867720	53899437	NM_015701	27248	C2orf30	Group1	10.7917	11.2267	12.6597	11.3774	12.3431	3.7361
chr9	109085364	109134291	NM_002874	5887	RAD23B	Group1	9.35305	11.2359	11.6454	11.3774	11.4825	4.58468
chr2	225338051	225407157	NM_014689	55619	DOCK10	Group1	9.18075	10.7621	12.2607	11.3771	12.3391	6.15996
chrX	102727074	102729313	NM_001006935	79921	TCEAL4	Group1	10.7558	11.3843	12.4861	11.3757	11.9857	3.46058
chr2	162735445	162808291	NM_004460	2191	FAP	Group1	10.0879	10.8507	12.3289	11.3678	12.2211	4.48188
chr1	148306486	148384129	NM_007259	11311	VPS45A	Group1	10.307	10.6888	12.1601	11.3619	12.2039	3.70624
chr4	122942197	122957516	NM_005033	5393	EXOSC9	Group1	9.58887	11.1703	11.3378	11.3536	12.443	3.49796
chr10	27439388	27483327	NM_139312	10730	YME1L1	Group1	9.87727	10.9423	12.2013	11.3406	12.1768	4.64801
chr2	229596933	229844225	NM_017933	55022	FLJ20701	Group1	9.35343	11.3443	11.7042	11.3404	11.722	4.7016
chr16	45746797	46052519	NM_030790	81533	ITFG1	Group1	10.2662	10.8689	12.1066	11.3301	11.6033	3.68073
chr17	25467959	25537612	NM_001033563	84081	CCDC55	Group1	10.2389	11.1439	11.9992	11.3272	12.0432	3.52059
chr16	46052738	46291755	NM_000293	5257	PHKB	Group1	10.3716	11.1629	12.7928	11.3242	12.2416	4.84254
chr8	48848221	49035296	NM_006904	5591	PRKDC	Group1	9.77498	11.1184	11.522	11.3239	12.198	3.4941
chr5	55272450	55326520	NM_002184	3572	IL6ST	Group1	10.3193	11.7421	12.3588	11.3236	12.1384	4.07898
chr6	74283958	74287475	NM_001402	1915	EEF1A1	Group1	10.5667	11.5019	12.1886	11.3231	12.1271	3.24364
chr3	151609477	151660321	NM_014779	9819	TSC22D2	Group1	10.0173	11.229	11.6342	11.3182	11.5365	3.23387
chr2	156988101	157148165	NM_000408	2820	GPD2	Group1	9.86766	10.7495	11.9434	11.3163	12.3977	4.15144
chr20	47096244	47146893	NM_001316	1434	CSE1L	Group1	9.48255	10.7859	11.8956	11.2992	12.667	4.82618
chr17	40110351	40122656	NM_144609	124808	CCDC43	Group1	9.88603	11.1946	11.5099	11.2981	11.5995	3.24773
chr5	127621499	127901634	NM_001999	2201	FBN2	Group1	11.2096	12.7277	13.4461	11.2956	12.0951	4.47296
chr10	71579965	71600275	NM_020150	56681	SAR1A	Group1	11.0898	11.6006	13.1855	11.2833	12.9271	4.19145
chr13	37822017	37835140	NM_016617	51569	UFM1	Group1	10.2497	10.747	12.3605	11.2811	12.2251	4.2215
chr2	32435233	32697470	NM_016252	57448	BIRC6	Group1	10.0146	10.9623	12.4444	11.2794	12.4648	4.8597
chr3	101564996	101602915	NM_014820	9868	TOMM70A	Group1	10.322	11.1777	12.1794	11.2757	11.7691	3.71483
chr5	94825867	94916438	NM_014639	9652	KIAA0372	Group1	9.9743	11.073	12.2852	11.2725	12.0939	4.62178
chr16	24649070	24742629	NM_020847	27327	TNRC6A	Group1	11.0734	11.9606	12.8814	11.2646	12.8534	3.61613
chr7	136562627	136679086	NM_002825	5764	PTN	Group1	10.7413	11.9608	13.5169	11.2594	11.675	5.55127
chr6	144303129	144371246	NM_002656	5325	PLAGL1	Group1	10.9699	11.1958	12.8448	11.2535	12.3452	3.74983
chr4	6760328	6762505	NM_203462	114932	MRFAP1L1	Group1	10.9521	11.2278	12.5823	11.2532	12.664	3.2604
chr2	8786510	8895181	NM_020738	57498	KIDINS220	Group1	10.2373	10.9092	12.6249	11.2478	12.1379	4.77512
chr6	83935346	83959654	NM_015599	5238	PGM3	Group1	10.1956	10.9299	12.2454	11.2407	12.476	4.0997
chr10	53744046	53747423	NM_012242	22943	DKK1	Group1	9.43991	11.6631	11.5326	11.2393	9.93297	4.18539
chr5	122138648	122193702	NM_003100	6643	SNX2	Group1	9.78988	11.0876	11.8862	11.239	12.013	4.19266
chr6	42640035	42766889	NM_015255	23304	UBR2	Group1	9.84208	11.0572	11.736	11.2315	11.6614	3.78783
chr11	101723175	101754611	NM_001166	329	BIRC2	Group1	9.93883	10.8899	12.4687	11.2281	12.5619	5.05972
chr16	82713388	82736265	NM_031463	83693	HSDL1	Group1	9.97021	11.3179	11.5935	11.2263	11.6308	3.24665
chr11	101486540	101609359	NM_006106	10413	YAP1	Group1	10.1877	11.6176	11.9904	11.2216	12.0786	3.60531
chr16	45171967	45212785	NM_024745	79801	SHCBP1	Group1	8.92817	9.83132	11.0336	11.2175	12.2525	4.21091
chrX	47898239	47898374	XM_926857	643554	LOC643554	Group1	10.2742	10.9869	12.3495	11.2148	11.9214	4.15076
chr5	132238969	132327201	NM_014423	27125	AFF4	Group1	10.1271	11.061	12.1792	11.205	11.9282	4.10435
chr11	27472698	27484879	NM_018362	55327	LIN7C	Group1	10.0067	10.4274	12.2351	11.2044	12.3203	4.45684
chr2	130684906	130687846	XM_209429	284988	LOC284988	Group1	11.0968	11.2222	12.7602	11.1968	12.2319	3.32669
chr3	169209924	169296363	NM_014498	27333	GOLPH4	Group1	10.7366	10.7045	13.018	11.1942	12.4845	4.56275
chr7	56086871	56099176	NM_001009186	908	CCT6A	Group1	10.504	10.7623	12.5445	11.1939	12.5756	4.08114
chr18	19996006	20106194	NM_018030	114876	OSBPL1A	Group1	10.1699	11.1775	11.9484	11.1848	11.3471	3.55691
chr7	41695125	41709231	NM_002192	3624	INHBA	Group1	8.78798	11.3056	10.8385	11.177	11.0205	4.10107
chr12	100311044	100325703	NM_001177	400	ARL1	Group1	10.6333	10.9355	12.3279	11.1564	12.1084	3.3893
chr10	32340076	32385221	NM_004521	3799	KIF5B	Group1	9.44595	10.3537	12.0802	11.1558	12.1648	5.26853
chr9	5500569	5560398	NM_025239	80380	PDCD1LG2	Group1	9.94776	10.1349	12.7052	11.1531	12.0816	5.51497
chr5	96064260	96136143	NM_173060	831	CAST	Group1	10.2225	10.4501	12.0176	11.1499	12.0999	3.59022
chr12	24855544	24993499	NM_005504	586	BCAT1	Group1	9.95143	10.8484	11.7775	11.1456	12.1255	3.65225
chr12	732992	888219	NM_018979	65125	WNK1	Group1	9.40411	11.1934	11.6969	11.1334	12.0692	4.58564
chr1	207854837	207892443	NM_000228	3914	LAMB3	Group1	9.58444	10.9428	11.8253	11.132	13.1803	4.48164
chr1	220908450	220952439	NM_022831	64853	C1orf80	Group1	9.90203	10.5934	11.7421	11.1262	12.1208	3.68021
chr19	48260201	48278644	NM_031246	5670	PSG2	Group1	11.7797	11.9578	13.4021	11.12	12.6151	3.24475
chr1	78243223	78255586	NM_007034	11080	DNAJB4	Group1	10.2621	11.2807	12.4156	11.1174	11.7022	4.30701
chr15	49909180	49989142	NM_014547	29766	TMOD3	Group1	9.91104	10.9802	11.8317	11.1043	11.9413	3.84135
chr13	100902966	101166795	NM_004791	9358	ITGBL1	Group1	10.2791	11.1755	12.8212	11.0995	12.0629	5.08416
chrX	46306031	46306943	XM_926714	442448	LOC442448	Group1	9.11022	9.28697	10.9509	11.0989	11.9888	3.68138
chr4	87734908	87955326	NM_006264	5783	PTPN13	Group1	9.43939	10.3628	12.2015	11.0942	12.2151	5.52412
chr2	43968390	44076648	NM_133259	10128	LRPPRC	Group1	10.1718	10.9149	11.788	11.0909	12.1715	3.23239
chrX	100764775	100769487	NM_016607	51566	ARMCX3	Group1	10.5418	10.2562	12.8626	11.0896	12.111	4.64156
chr3	173312935	173601181	NM_022763	64778	FNDC3B	Group1	9.84414	10.8047	11.6192	11.0856	11.2834	3.55007
chr6	64339878	64351448	NM_003463	7803	PTP4A1	Group1	10.113	11.2452	11.9756	11.0733	11.98	3.72521
chr5	54491743	54496509	NM_001008397	493869	LOC493869	Group1	10.0575	10.3769	11.9486	11.072	11.6254	3.78217
chr12	21514352	21545796	NM_032941	5965	RECQL	Group1	9.264	10.3564	11.5045	11.0716	12.3783	4.48102
chr1	76024473	76033352	NM_004582	5876	RABGGTB	Group1	10.2518	11.5347	11.91	11.0623	11.6265	3.31626
chrX	67635610	67669026	NM_173834	286451	YIPF6	Group1	10.1364	11.0906	12.0221	11.0529	11.8235	3.77149
chr2	101680919	101877584	NM_004834	9448	MAP4K4	Group1	9.79539	10.8364	11.4472	11.0506	11.8679	3.30355
chr9	94099460	94127659	NM_017948	55035	NOL8	Group1	9.45338	10.9673	11.2833	11.0496	11.5478	3.65981
chr5	109053054	109231328	NM_002372	4124	MAN2A1	Group1	9.28898	9.69587	10.9245	11.0488	11.4506	3.27106
chr3	189413414	190080135	NM_005578	4026	LPP	Group1	9.73256	11.0288	11.9176	11.0434	11.8759	4.3701
chr10	70331039	70376609	NM_024045	79009	DDX50	Group1	9.65645	11.0377	11.7597	11.0394	12.1198	4.20656
chr4	115040887	115120526	NM_024590	79642	ARSJ	Group1	9.77313	11.4673	11.6412	11.0369	10.7416	3.73616
chr3	198961079	198995584	NM_001011537	84248	FYTTD1	Group1	10.0269	10.8964	12.0309	11.0318	11.8385	4.00787
chr12	78692316	78852842	NM_002480	4659	PPP1R12A	Group1	9.50939	10.8116	11.4705	11.0296	11.6398	3.92215
chr6	26307765	26308195	NM_003522	8343	HIST1H2BF	Group1	11.262	10.5669	12.8426	11.0274	11.6463	3.1611
chr15	39412360	39460538	NM_016359	51203	NUSAP1	Group1	8.78178	9.44529	10.7918	11.025	12.231	4.02006
chr8	25341279	25371837	NM_017634	54793	KCTD9	Group1	9.65705	10.6162	11.436	11.024	11.5167	3.55791
chr14	66874341	66896344	NM_015994	51382	ATP6V1D	Group1	10.4744	11.2219	12.0923	11.0231	12.1577	3.23582
chr9	2005341	2183624	NM_003070	6595	SMARCA2	Group1	10.3667	11.1416	12.0731	11.0187	11.7634	3.41281
chr10	27440667	27483327	NM_139313	10730	YME1L1	Group1	9.69747	10.7782	11.8569	11.0137	11.7553	4.31887
chr15	63948849	63968846	NM_004663	8766	RAB11A	Group1	10.3239	10.8433	12.5469	11.0096	12.3276	4.44602
chr6	127629712	127651202	NM_030963	81847	RNF146	Group1	9.76501	10.963	11.4582	11.0073	11.1525	3.38645
chr21	29593090	29640340	NM_001186	571	BACH1	Group1	8.95668	10.5635	10.8122	10.9891	11.0144	3.71107
chr3	197260743	197293338	NM_003234	7037	TFRC	Group1	10.4444	11.0525	12.1547	10.9875	12.1389	3.42061
chr12	129922520	129927316	NM_006325	5901	RAN	Group1	10.2782	11.0029	12.2928	10.9849	12.3332	4.02925
chr1	178867795	179122103	NM_004736	9213	XPR1	Group1	10.0917	10.7969	12.1893	10.9664	11.6457	4.19524
chr1	78156395	78181497	NM_144573	91624	NEXN	Group1	9.90282	10.4406	11.5444	10.9654	11.1957	3.2832
chr4	86615327	87141158	NM_001025616	83478	ARHGAP24	Group1	9.09914	9.5382	11.4214	10.9614	11.3585	4.64456
chr18	54299458	54398381	NM_052947	115701	ALPK2	Group1	10.7957	11.8973	12.6304	10.9506	11.7518	3.66937
chr1	77949924	77998125	NM_201626	23032	USP33	Group1	9.87769	11.0967	11.8389	10.9405	12.0338	3.92238
chr17	62504527	62671774	NM_014877	9931	HELZ	Group1	9.86301	10.9802	11.8112	10.9381	11.5051	3.89646
chr10	95246398	95278839	NM_018131	55165	CEP55	Group1	8.82566	9.6272	10.8268	10.9363	12.3214	4.00227
chr4	184817439	184871739	NM_021942	60684	FLJ12716	Group1	9.67482	10.9987	11.5187	10.9362	11.4876	3.68781
chr2	215987628	216009036	NM_054034	2335	FN1	Group1	9.9552	11.6743	12.3304	10.9362	12.3649	4.75029
chr13	49171461	49265058	NM_002267	3839	KPNA3	Group1	9.8442	10.7995	11.6302	10.9298	11.7988	3.57192
chr2	86684026	86704489	NM_005667	7844	RNF103	Group1	10.3768	11.3486	12.1112	10.9279	11.5107	3.46863
chr5	41940226	41957495	NM_175921	285636	LOC285636	Group1	9.19953	10.342	11.1626	10.9108	11.2399	3.92605
chr3	47032925	47140084	NM_012271	29072	SETD2	Group1	9.27533	10.781	11.4084	10.9078	11.6325	4.26606
chrX	51681827	51682229	XM_927477	644305	LOC644305	Group1	8.88933	10.2701	11.2168	10.9057	11.6072	4.65485
chr13	114065179	114089385	NM_023011	65110	UPF3A	Group1	10.0244	10.9682	12.0472	10.8959	11.9115	4.04557
chr1	21005558	21310463	NM_003760	8672	EIF4G3	Group1	9.99157	10.9247	12.1324	10.8943	12.2018	4.28168
chr5	83273881	83716367	NM_005711	10085	EDIL3	Group1	9.94266	10.7748	12.6622	10.8893	11.2775	5.43898
chr3	160002605	160030198	NM_022736	64747	MFSD1	Group1	9.79664	10.3227	11.8076	10.888	11.7525	4.02198
chr7	136204371	136352311	NM_000739	1129	CHRM2	Group1	9.51664	10.9163	12.3371	10.8872	10.8421	5.64095
chr6	152484515	152999679	NM_033071	23345	SYNE1	Group1	9.21903	10.2348	12.1722	10.8857	11.6749	5.90643
chr5	54587829	54639278	NM_019030	54505	DHX29	Group1	9.30883	9.70024	11.896	10.8833	11.9248	5.17435
chr2	135526322	135644029	NM_012233	22930	RAB3GAP1	Group1	9.49867	10.7811	11.9791	10.8829	11.2296	4.96084
chr2	172087228	172122885	NM_024843	79901	CYBRD1	Group1	10.1556	11.0184	13.2461	10.8806	11.8248	6.18091
chrX	135407336	135422156	NM_014500	27336	HTATSF1	Group1	10.2231	10.1024	12.0361	10.8797	11.9343	3.62606
chr18	23784932	24011189	NM_001792	1000	CDH2	Group1	9.8273	10.9562	11.7609	10.8778	11.8322	3.86725
chr14	66896786	66922986	NM_004094	1965	EIF2S1	Group1	10.3549	10.7801	11.9419	10.8736	12.0046	3.17408
chr10	28862439	28949478	NM_016628	51322	WAC	Group1	9.39	11.0039	11.2513	10.8632	11.5661	3.72271
chr1	220858075	220909951	XM_496436	375056	RP11-378J18.4	Group1	9.75654	10.4881	11.4428	10.8587	11.8892	3.37247
chr18	13716703	13754554	NM_003799	8731	RNMT	Group1	9.65548	10.7902	11.5619	10.8585	11.8431	3.81286
chr8	23049045	23077485	NM_003840	8793	TNFRSF10D	Group1	11.5787	11.456	13.176	10.8571	11.9731	3.19451
chr10	90630005	90673224	NM_020799	57559	STAMBPL1	Group1	10.4386	11.3289	12.8841	10.8523	12.1371	4.89083
chrX	34555101	34585326	NM_031442	83604	TMEM47	Group1	10.0576	11.7196	13.4863	10.844	11.58	6.8575
chr20	32755808	32764898	NM_021202	58476	TP53INP2	Group1	11.6283	11.4088	13.2887	10.8416	11.4303	3.32073
chr4	14614619	14680872	NM_182485	132864	CPEB2	Group2	9.16047	10.7409	10.8176	10.8411	11.4125	3.31419
chr12	105873834	105891892	NM_152261	90488	C12orf23	Group2	10.0363	9.87157	12.4007	10.839	11.9281	4.72889
chr12	21513964	21545796	NM_002907	5965	RECQL	Group2	9.13746	9.97788	11.2791	10.8357	11.9517	4.28332
chr17	41805903	42189997	NM_006178	4905	NSF	Group2	10.2503	11.0485	11.8902	10.8355	11.5557	3.2798
chr6	152484607	152681172	NM_015293	23345	SYNE1	Group2	9.13693	10.3693	12.2066	10.8344	11.7929	6.1394
chr7	92072170	92301148	NM_001259	1021	CDK6	Group2	9.53068	10.333	12.4188	10.8321	11.7511	5.77615
chr1	222639814	222688335	NM_025160	80232	WDR26	Group2	10.0203	10.8242	11.895	10.8307	11.5199	3.7495
chr3	133619193	133740565	NM_015268	23317	DNAJC13	Group2	9.50328	10.2032	12.1233	10.828	11.9358	5.24009
chr13	98243744	98536661	NM_015296	23348	DOCK9	Group2	9.25675	10.6278	11.1305	10.8226	11.3634	3.74751
chr2	55715955	55774463	NM_033109	87178	PNPT1	Group2	9.8751	10.7747	11.6395	10.82	12.2335	3.52884
chr14	30161271	30274769	NM_016106	23256	SCFD1	Group2	9.39764	10.9014	11.6779	10.8088	11.4341	4.56057
chr1	205992024	206035481	NM_002389	4179	CD46	Group2	10.0015	10.0193	11.8032	10.8062	11.4849	3.60333
chr3	25614478	25680792	NM_001068	7155	TOP2B	Group2	9.64378	10.1828	11.5093	10.8024	11.7353	3.73097
chrX	62771572	62891718	NM_015185	23229	ARHGEF9	Group2	10.001	11.679	12.3598	10.8015	12.05	4.71769
chr5	79986049	80208390	NM_002439	4437	MSH3	Group2	9.45285	10.5008	11.1644	10.7974	11.5075	3.42301
chr6	56430995	56615647	NM_015548	667	DST	Group2	9.49012	9.72875	12.066	10.7917	12.3485	5.15179
chr3	161700655	161766070	NM_002268	3840	KPNA4	Group2	9.75632	10.4915	11.5474	10.7908	11.6056	3.58219
chr14	50262295	50360106	NM_016350	51199	NIN	Group2	9.50674	10.3337	11.3708	10.7854	11.7215	3.72802
chr15	45797977	45853712	NM_020858	80031	SEMA6D	Group2	8.53414	9.93842	11.0543	10.7827	11.5208	5.04029
chr1	224399002	224441046	NM_022735	64746	ACBD3	Group2	9.24751	10.0145	11.3311	10.7796	11.1981	4.16719
chrX	46351316	46503416	NM_032591	84679	SLC9A7	Group2	10.474	11.7616	12.1129	10.7732	11.349	3.27783
chr2	229930591	230287518	NM_139072	92737	DNER	Group2	7.29561	7.84508	11.5753	10.7701	11.5763	8.55935
chr20	36534899	36637124	NM_020336	57148	KIAA1219	Group2	10.0009	10.6419	11.8305	10.7624	11.6897	3.65932
chr1	112740382	112803739	NM_018704	55917	CTTNBP2NL	Group2	9.13159	10.4	10.775	10.7616	10.4897	3.28691
chr11	18256792	18300297	NM_007216	11234	HPS5	Group2	9.94708	10.9322	11.6829	10.7607	11.149	3.47165
chrX	107214092	107221504	NM_170750	5716	PSMD10	Group2	9.77826	10.2491	11.7155	10.7599	11.5683	3.87452
chr15	87618450	87661366	NM_018193	55215	KIAA1794	Group2	8.67402	9.61073	10.33	10.7537	11.675	3.31195
chr4	55218917	55301612	NM_000222	3815	KIT	Group2	9.91531	12.1309	11.789	10.7511	11.0918	3.74736
chr1	163963130	164004712	NM_019026	54499	TMCO1	Group2	10.0762	10.5927	12.0163	10.75	11.4466	3.88031
chr9	85464698	85512773	NM_013438	29979	UBQLN1	Group2	9.56119	10.7999	11.3483	10.7495	11.5382	3.5742
chr17	25730109	25819825	NM_001304	1362	CPD	Group2	9.38202	10.3212	11.8912	10.7466	11.7778	5.01844
chr11	33681131	33714600	NM_000611	966	CD59	Group2	10.2405	10.2465	12.147	10.74	11.4605	3.81288
chr10	124903859	124914871	NM_004725	9184	BUB3	Group2	9.22842	10.4636	11.7074	10.7343	12.1915	4.9579
chr5	94916620	94965638	NM_198150	153642	ARSK	Group2	9.19061	10.5979	11.881	10.7314	11.2843	5.38083
chr17	57377823	57497425	NM_005121	9969	THRAP1	Group2	9.17074	10.9036	11.272	10.73	11.3024	4.20258
chr16	70320403	70400477	NM_001030007	164	AP1G1	Group2	9.68165	10.3192	11.9457	10.73	11.6558	4.5281
chrX	76968516	77037583	NM_032121	84061	RP11-217H1.1	Group2	9.57633	10.4749	11.9405	10.7287	11.541	4.72829
chr10	88506375	88674925	NM_004329	657	BMPR1A	Group2	9.69174	10.4473	11.3939	10.727	11.3897	3.40428
chr17	46151975	46185071	NM_006107	51747	CROP	Group2	11.0218	10.9078	12.6507	10.7243	13.1329	3.25777
chr2	190234390	190243800	NM_019048	54529	ASNSD1	Group2	9.88164	11.1087	11.5743	10.7197	11.8421	3.38535
chr12	70952729	71345689	NM_013381	29953	TRHDE	Group2	9.05619	9.94734	10.759	10.7191	11.4288	3.40556
chr5	86599906	86723489	NM_002890	5921	RASA1	Group2	9.23505	9.6883	11.1451	10.7178	11.6942	3.82017
chr1	217847895	217853132	XM_927637	643136	LOC643136	Group2	9.54074	10.637	11.6803	10.7128	11.6447	4.27904
chr12	123023622	123065922	NM_152437	144348	ZNF664	Group2	9.81907	10.5876	11.5106	10.7109	11.5294	3.3831
chr4	140651290	140697008	NM_030648	80854	SETD7	Group2	10.2132	10.9615	12.4607	10.7095	11.9253	4.49514
chr15	50392601	50608540	NM_000259	4644	MYO5A	Group2	9.58988	10.5453	11.9838	10.7032	11.5655	4.78789
chr10	75606449	76139066	NM_001123	132	ADK	Group2	9.7725	11.1072	11.454	10.7027	11.3631	3.36309
chr2	166763052	166876560	NM_002977	6335	SCN9A	Group2	9.78244	11.0772	12.3855	10.6995	11.5804	5.20612
chr6	17501714	17666002	NM_006366	10486	CAP2	Group2	9.69194	10.1915	12.1017	10.6958	11.1157	4.81946
chr9	13096571	13240357	NM_003829	8777	MPDZ	Group2	9.13282	9.99759	11.5086	10.6952	11.5778	4.75162
chr15	80209625	80342046	NM_024580	79631	EFTUD1	Group2	8.92142	10.4897	10.8886	10.6794	11.2201	3.93426
chr17	35798320	35827695	NM_001067	7153	TOP2A	Group2	7.7957	8.57785	9.80196	10.6787	11.2967	4.01253
chr6	122806191	122834651	NM_020755	57515	SERINC1	Group2	9.44459	10.3102	12.3479	10.673	11.6585	5.80661
chr4	15215251	15266111	NM_012161	26234	FBXL5	Group2	9.63384	10.9067	11.3529	10.6707	10.8113	3.43804
chr13	47509703	47519283	NM_018283	55270	NUDT15	Group2	9.49454	9.91874	11.1302	10.6619	11.4444	3.2713
chr6	66068138	66073269	XM_496814	441155	LOC441155	Group2	9.47571	10.488	11.7423	10.6615	11.635	4.53326
chr3	180349004	180435194	NM_006218	5290	PIK3CA	Group2	9.07914	10.0023	11.0836	10.6571	11.2919	4.00885
chr5	41765923	41906360	NM_000436	5019	OXCT1	Group2	9.38787	10.0555	11.8331	10.6474	11.7386	4.89053
chr1	191295786	191321738	NM_004600	6738	TROVE2	Group2	9.49418	10.6458	11.4208	10.6422	11.2728	3.85316
chr15	56958535	57013144	NM_001013843	79811	SLTM	Group2	9.91759	10.3609	11.5622	10.6416	12.1027	3.2893
chr2	201158975	201244463	NM_001159	316	AOX1	Group2	9.3177	11.0311	12.2208	10.6393	11.7534	5.80618
chr6	27214051	27222598	NM_080593	85236	HIST1H2BK	Group2	10.6693	9.7304	12.3387	10.6385	10.839	3.33887
chr16	65312299	65343026	NM_006141	1783	DYNC1LI2	Group2	9.94658	10.2577	11.7873	10.6356	11.3834	3.68149
chr20	41519931	41525655	NM_006275	6431	SFRS6	Group2	10.8112	10.4639	12.4251	10.6257	12.7044	3.22785
chr10	90740267	90765522	NM_000043	355	FAS	Group2	9.82677	10.512	11.6874	10.6233	11.1359	3.72118
chr12	43896169	44112399	NM_001025356	196527	TMEM16F	Group2	9.25959	10.2741	10.9745	10.6222	10.954	3.4299
chr3	33814560	33886198	NM_013374	10015	PDCD6IP	Group2	9.12993	8.89705	10.9438	10.6196	11.2825	3.62764
chr13	22800965	22840626	NM_014363	26278	SACS	Group2	9.1194	9.73899	11.1722	10.6187	12.142	4.10563
chr1	178118042	178155834	NM_015602	26092	TOR1AIP1	Group2	9.47092	10.4893	11.3976	10.6173	11.214	3.85335
chr1	40496365	40532438	NM_005857	10269	ZMPSTE24	Group2	9.8676	10.6328	12.1012	10.6171	11.9069	4.46712
chr17	11864859	11987776	NM_003010	6416	MAP2K4	Group2	9.69781	10.2768	11.5631	10.6089	11.7048	3.73055
chr17	59176341	59204668	NM_020198	57003	CCDC47	Group2	10.0268	10.5028	11.7517	10.6018	12.0749	3.44997
chr5	37327697	37406644	NM_004298	9631	NUP155	Group2	8.69628	10.6521	10.2884	10.5979	11.0611	3.18426
chr2	44398252	44441317	NM_006036	9581	PREPL	Group2	9.44187	9.62684	12.3493	10.5962	11.6641	5.81481
chr7	107899304	107953874	NM_015723	50640	IPLA2(GAMMA)	Group2	10.2156	11.0412	11.8304	10.596	11.7519	3.22962
chr2	173000615	173079251	NM_000210	3655	ITGA6	Group2	9.10839	9.5765	11.3821	10.5924	12.5544	4.54739
chr1	241354353	241455246	NM_014812	9859	CEP170	Group2	9.06067	9.52181	11.2118	10.5861	11.6244	4.30235
chr4	88147163	88281215	NM_005935	4299	AFF1	Group2	9.6243	11.525	11.5944	10.5854	11.5459	3.94015
chr8	41907419	42028635	NM_006766	7994	MYST3	Group2	9.39646	10.7901	11.0378	10.5824	11.7002	3.28266
chr2	183497849	183611474	NM_013436	10787	NCKAP1	Group2	9.85907	10.4858	11.9143	10.5735	11.7444	4.11053
chr12	67366997	67422740	NM_020401	57122	NUP107	Group2	8.65726	9.55086	10.7213	10.5715	11.7429	4.12811
chr12	32723490	32787813	NM_012063	10059	DNM1L	Group2	9.46346	10.1892	11.3438	10.5705	11.6673	3.76078
chr3	109244630	109292625	NM_001025079	961	CD47	Group2	8.93755	9.32433	10.9239	10.5704	11.3578	3.97271
chr11	107497467	107523485	NM_000019	38	ACAT1	Group2	9.35509	10.699	11.2513	10.5703	11.6622	3.7924
chr8	100094669	100291191	NM_015243	157680	VPS13B	Group2	9.02332	10.0018	11.0392	10.5659	11.327	4.03182
chr16	24458408	24491685	NM_006910	5930	RBBP6	Group2	9.73659	10.3016	11.3433	10.565	11.8208	3.21348
chr16	9093037	9121056	NM_014117	29035	PRO0149	Group2	9.66956	10.6089	11.8093	10.5592	11.302	4.27954
chr3	114920530	114947786	NM_025146	80218	MAK3	Group2	9.64216	10.4046	11.4632	10.5553	11.8807	3.64204
chr12	27568311	27739763	NM_003622	8496	PPFIBP1	Group2	9.9053	10.5324	11.5661	10.5536	11.4029	3.32169
chr19	39355310	39412048	NM_015578	26065	LSM14A	Group2	9.63896	10.0627	11.3288	10.5533	11.5233	3.37969
chr13	78953287	79026222	NM_019080	54602	NDFIP2	Group2	9.68345	10.5681	11.4892	10.5488	10.9759	3.61154
chr16	48616689	48628500	NM_153261	255919	C16orf69	Group2	9.69317	9.91039	11.3664	10.5477	11.2381	3.34649
chr1	198642042	198645789	NM_012482	23528	ZNF281	Group2	9.95223	10.68	11.8495	10.5476	11.5229	3.79455
chr6	91282073	91353628	NM_145333	6885	MAP3K7	Group2	9.73127	10.5255	11.5493	10.543	11.3124	3.63601
chr6	91282073	91353628	NM_003188	6885	MAP3K7	Group2	9.69766	10.5667	11.4948	10.5391	11.2792	3.59431
chr8	133021329	133094956	NM_015137	23167	KIAA0143	Group2	9.56594	10.1292	11.1682	10.5309	11.4599	3.20458
chr18	41691688	41751659	NM_020964	57724	KIAA1632	Group2	9.88737	10.3899	11.8201	10.5272	11.6108	3.86547
chr6	57161539	57195037	NM_016277	51715	RAB23	Group2	8.98789	10.763	11.0014	10.5268	10.6142	4.0271
chr12	94169851	94219079	NM_017599	55591	VEZT	Group2	9.86027	10.1403	11.5408	10.5224	11.0651	3.36114
chr2	136215807	136259096	NM_014607	23190	UBXD2	Group2	9.22936	9.85493	11.0137	10.5206	11.159	3.56859
chr5	131005305	131160608	NM_001008738	96459	KIAA1961	Group2	8.59413	10.1288	10.4412	10.5199	10.5962	3.69414
chr2	40195648	40510948	NM_021097	6546	SLC8A1	Group2	9.31276	10.9396	12.3357	10.5192	10.9435	6.04594
chr12	12164952	12311013	NM_002336	4040	LRP6	Group2	9.83815	10.5097	12.0041	10.5176	11.5301	4.33184
chr11	13366436	13441402	NM_032320	84280	BTBD10	Group2	9.38122	9.97017	11.5259	10.5168	11.3946	4.28929
chr5	114977101	114989595	NM_181836	51014	TMED7	Group2	9.75532	10.4506	11.4429	10.5079	11.3999	3.37511
chr11	77054921	77209528	NM_016578	51773	HBXAP	Group2	8.12465	9.60433	10.1833	10.5066	10.4264	4.11732
chr11	109605375	109672647	NM_002906	5962	RDX	Group2	9.21773	9.53691	11.016	10.5032	11.1515	3.59662
chr3	101462545	101525205	NM_018309	55773	TBC1D23	Group2	8.99927	10.5997	11.0945	10.4978	11.1999	4.19037
chr2	55629017	55698253	NM_020463	57223	SMEK2	Group2	9.59544	10.2921	11.2022	10.4915	11.2508	3.21361
chr2	114188399	114230874	NM_025181	80255	SLC35F5	Group2	10.0766	10.7335	12.3753	10.4844	11.8951	4.59751
chr2	198026475	198048096	NM_025147	80219	COQ10B	Group2	8.9139	9.74714	11.3154	10.4819	10.7823	4.80306
chr10	112713902	112763413	NM_007373	8036	SHOC2	Group2	9.45869	10.227	11.3304	10.4801	10.9262	3.74348
chr1	109314358	109386258	NM_014969	22911	WDR47	Group2	9.33601	10.0788	11.6068	10.4687	11.3516	4.54152
chr12	44601461	44610015	NM_004719	9169	SFRS2IP	Group2	8.83134	9.69918	11.0809	10.4619	11.0719	4.49917
chr2	20311933	20390625	NM_015317	23369	PUM2	Group2	8.94285	9.91306	11.0938	10.4583	11.3619	4.30189
chr2	37061656	37164989	NM_019024	54497	KIAA1414	Group2	8.89998	10.3029	10.8649	10.4577	10.9955	3.92989
chr13	59246297	59485300	NM_030932	81624	DIAPH3	Group2	8.20367	9.10404	10.0005	10.4512	11.1787	3.5937
chr4	146274251	146315346	NM_199324	54726	OTUD4	Group2	9.07922	10.1335	11.1253	10.4471	11.3811	4.09223
chr3	171297351	171382210	NM_024947	80012	PHC3	Group2	8.39519	9.80695	9.9938	10.4461	10.2793	3.19722
chr2	55317259	55349819	NM_001005369	4528	MTIF2	Group2	9.12261	10.3362	10.7841	10.4451	11.2101	3.32308
chr2	190014403	190048509	NM_032168	84128	WDR75	Group2	9.5554	10.7166	11.4929	10.4394	11.7767	3.87504
chr12	32723490	32787809	NM_005690	10059	DNM1L	Group2	9.32527	10.0229	11.3471	10.4277	11.6397	4.04363
chr3	45705946	45761905	NM_014016	22908	SACM1L	Group2	9.23072	10.0437	11.9011	10.4253	11.4509	5.34078
chr9	105896427	105941759	NM_006444	10592	SMC2L1	Group2	8.24653	9.52699	10.0752	10.4212	11.2092	3.6574
chr4	41687279	41784308	NM_006345	10463	SLC30A9	Group2	9.24133	10.2103	11.4335	10.417	11.5788	4.38434
chr4	107186685	107456834	NM_033115	93627	MGC16169	Group2	9.30659	9.60526	11.1093	10.4162	10.5382	3.60547
chr5	95175430	95184137	NM_002064	2745	GLRX	Group2	11.4877	10.9798	13.4905	10.4145	10.917	4.00548
chr6	144654657	145213826	NM_007124	7402	UTRN	Group2	9.12731	9.97977	11.615	10.4092	11.3783	4.97528
chr9	5909021	5944096	NM_001017969	158358	KIAA2026	Group2	9.01457	9.77109	11.2263	10.4077	11.3075	4.42347
chr1	118273913	118304572	NM_006784	10885	WDR3	Group2	8.84367	10.0612	10.4679	10.3986	10.9208	3.24837
chr10	75551521	75580793	NM_012095	26985	AP3M1	Group2	9.34313	9.75169	11.1565	10.3969	11.2972	3.62669
chr2	210575596	210594195	NM_006916	6120	RPE	Group2	9.08398	9.9004	11.0467	10.3898	11.2161	3.92549
chr2	62786637	63127126	NM_015252	23301	EHBP1	Group2	9.01674	9.53134	10.6102	10.3889	11.2354	3.18698
chr4	170778296	170878732	NM_173872	1182	CLCN3	Group2	9.29483	10.2846	11.3947	10.3886	11.2569	4.19982
chr7	120416031	120724734	NM_024913	79974	FLJ21986	Group2	8.89294	9.77021	10.7518	10.3871	10.4714	3.71769
chr1	244796428	244897049	NM_152609	163882	C1orf71	Group2	9.01509	10.1534	10.9272	10.3848	10.8405	3.82425
chr5	136338887	136862894	NM_004598	6695	SPOCK1	Group2	8.07716	10.2353	11.0664	10.3809	9.98111	5.97856
chr4	74159365	74343366	NM_032217	26057	ANKRD17	Group2	9.06348	10.0496	10.8499	10.3803	10.9492	3.57291
chr13	36421966	36471477	NM_013338	29880	ALG5	Group2	9.82754	10.1071	11.7409	10.3684	11.3329	3.82678
chr1	153573367	153798777	NM_018489	55870	ASH1L	Group2	9.13347	10.2526	11.4484	10.3574	11.7244	4.6299
chr6	82516064	82519115	NM_017633	55603	FAM46A	Group2	9.90822	10.6468	11.4962	10.3547	11.1861	3.17601
chr16	18723675	18844887	NM_015092	23049	SMG1	Group2	9.12003	10.2804	11.5121	10.3546	11.669	4.78419
chr18	16787532	16944869	NM_005406	6093	ROCK1	Group2	8.90686	10.2209	10.926	10.3512	11.3434	4.03832
chr12	50271286	50488365	NM_014191	6334	SCN8A	Group2	9.17982	11.2041	10.8304	10.344	10.8583	3.30125
chr19	48032995	48051704	XM_496316	653492	LOC653492	Group2	11.0541	11.0094	12.8957	10.3301	11.7231	3.68324
chr6	42282516	42293581	NM_018141	55173	MRPS10	Group2	9.10701	10.143	10.7197	10.3207	10.9289	3.22536
chr17	46397986	46553094	NM_003971	9043	SPAG9	Group2	9.37504	10.4519	11.6845	10.3098	11.3087	4.61898
chr3	5138929	5197601	NM_018184	55207	ARL8B	Group2	9.33787	10.6087	10.998	10.3087	11.0714	3.32025
chr10	91082282	91090314	NM_001031683	3437	IFIT3	Group2	8.08627	9.4252	9.99397	10.3022	11.3766	3.81539
chr16	48807487	48820923	NM_022447	64282	PAPD5	Group2	9.1964	10.5198	11.2296	10.2989	11.3926	4.06642
chr4	83769716	83938949	NM_001037582	79966	SCD5	Group2	10.4632	11.3841	13.229	10.297	11.6521	5.53154
chr15	30694982	30715674	NM_199357	9824	ARHGAP11A	Group2	8.61258	9.66201	10.3783	10.2919	11.7654	3.53153
chr3	32497807	32519407	NM_017801	54918	CMTM6	Group2	9.57281	10.2811	11.804	10.2871	11.3482	4.46234
chr18	148482	203739	NM_001037334	9097	USP14	Group2	9.12836	10.1692	10.9599	10.287	11.2236	3.66299
chr9	18816135	18900292	NM_152702	206938	C9orf94	Group2	8.69031	10.3621	11.2507	10.2869	11.3483	5.12078
chr11	10729378	10757866	NM_014633	9646	SH2BP1	Group2	9.0819	9.2275	11.1158	10.2843	11.0539	4.06779
chr6	26306990	26307450	NM_021065	3013	HIST1H2AD	Group2	10.1656	9.86534	11.8806	10.2811	9.91695	3.42997
chr6	56430752	56816422	NM_183380	667	DST	Group2	9.70777	10.0092	11.5547	10.278	11.8341	3.69383
chr16	70038999	70053618	NM_145911	7571	ZNF23	Group2	9.01367	9.91963	10.6023	10.2752	10.3014	3.17723
chr5	137869686	137906802	NM_004730	2107	ETF1	Group2	9.77346	10.1868	11.5041	10.2677	11.3059	3.46121
chr2	238265667	238338645	NM_004735	9208	LRRFIP1	Group2	8.69712	9.88134	10.7702	10.2674	11.4055	4.14615
chr7	89870731	89883204	NM_012129	9069	CLDN12	Group2	8.64886	9.65991	10.5656	10.2663	10.6498	3.83347
chr16	68156497	68296054	NM_006599	10725	NFAT5	Group2	8.3971	9.88807	11.3274	10.2628	10.9397	5.86062
chr8	99536042	99907085	NM_006281	6788	STK3	Group2	8.8015	10.1561	10.7396	10.2625	10.7739	3.87627
chr13	44937071	45008761	NM_031431	83548	COG3	Group2	9.48317	10.6904	11.2658	10.2564	11.1275	3.56527
chr12	76749327	77130921	NM_014903	89795	NAV3	Group2	8.55442	9.99271	11.3025	10.2558	10.8548	5.49624
chr9	103335953	103365447	NM_019592	56254	RNF20	Group2	9.10781	10.1252	10.9453	10.2546	10.8643	3.67489
chr12	32723490	32788621	NM_012062	10059	DNM1L	Group2	8.83545	9.51649	10.9989	10.2517	11.5383	4.32683
chr15	48787065	48845165	NM_032802	84888	SPPL2A	Group2	9.68074	10.0524	11.5028	10.2484	11.549	3.6442
chr20	33754944	33793607	NM_004902	9584	RNPC2	Group2	9.65938	10.0078	11.2813	10.247	11.3431	3.24383
chr8	38251716	38358947	NM_023034	54904	WHSC1L1	Group2	8.64236	10.2622	10.3142	10.2453	10.3419	3.34362
chr4	47544013	47611412	NM_152995	152518	NFXL1	Group2	8.56582	10.3101	10.3514	10.2445	10.6327	3.57123
chr14	37746954	37752019	NM_001049	6751	SSTR1	Group2	8.28477	10.5269	10.863	10.2431	10.6295	5.1565
chr16	48879322	48909547	NM_001114	113	ADCY7	Group2	9.86109	10.4801	12.5332	10.2403	11.786	5.34431
chr4	109072165	109094062	NM_183075	113612	CYP2U1	Group2	9.75015	10.3309	12.3914	10.2398	10.535	5.2825
chr1	55304625	55376515	XM_371254	23358	USP24	Group2	9.26172	10.3034	11.0999	10.2393	11.1796	3.67637
chr3	32542469	32587346	NM_016141	51143	DYNC1LI1	Group2	8.78043	10.1073	11.5581	10.2369	10.831	5.55539
chr6	137560314	137582200	NM_000416	3459	IFNGR1	Group2	9.73733	10.3546	11.4376	10.2368	10.8059	3.40046
chr9	20334967	20612450	NM_004529	4300	MLLT3	Group2	8.89506	9.92406	10.8103	10.2275	10.4049	3.83048
chr1	84316332	84443568	NM_207578	5567	PRKACB	Group2	8.87991	10.0216	10.8196	10.2272	10.9392	3.8793
chr13	76516793	76799178	NM_015057	23077	MYCBP2	Group2	8.86845	9.63353	11.3073	10.2266	11.2482	4.87776
chr5	32390212	32480601	NM_016107	51663	ZFR	Group2	9.79744	10.283	11.4143	10.2226	11.1802	3.23364
chr15	61687869	61913140	NM_003922	8925	HERC1	Group2	9.09485	10.4897	11.3522	10.2212	10.9457	4.5146
chr5	114575475	114626449	NM_005023	5229	PGGT1B	Group2	9.01695	9.928	10.6451	10.2189	10.9207	3.25634
chr10	120779217	120783844	NM_001009553	340719	NANOS1	Group2	9.13989	9.46764	10.8789	10.2173	11.1986	3.47795
chr1	234753361	234779619	NM_006499	3964	LGALS8	Group2	9.05728	9.84946	10.731	10.2167	11.0797	3.34744
chr6	144206200	144226636	NM_032860	84946	LTV1	Group2	8.85579	10.0133	10.8003	10.2167	11.1906	3.889
chr9	134129103	134220193	NM_015046	23064	SETX	Group2	9.18925	9.85871	11.4059	10.2094	11.5676	4.43341
chr4	152260885	152367022	NM_001009555	152503	SH3D19	Group2	9.36456	9.76911	11.5958	10.2094	11.0122	4.46237
chr5	40795237	40834046	NM_006251	5562	PRKAA1	Group2	8.64185	9.51807	10.6863	10.2067	10.9351	4.08888
chr2	224448308	224518296	NM_020830	57590	WDFY1	Group2	8.38394	9.88642	10.3579	10.205	10.5781	3.94797
chr10	12002026	12124814	NM_015542	26019	UPF2	Group2	9.09133	9.73077	11.0493	10.2045	11.4472	3.91591
chr20	33852826	34001407	NM_016436	51230	PHF20	Group2	8.87092	10.2382	10.6698	10.1919	10.3708	3.59768
chr5	31568157	31590043	NM_018356	55322	C5orf22	Group2	8.90434	9.98141	10.7052	10.1918	10.5491	3.60162
chrY	15145847	15464921	NM_014893	22829	NLGN4Y	Group2	8.63331	9.45819	10.2141	10.1873	10.2637	3.16149
chrY	57623412	57685814	NM_005638	6845	SYBL1	Group2	9.41236	10.074	11.051	10.1862	10.9236	3.27738
chr17	60437294	60483216	NM_006572	10672	GNA13	Group2	8.21828	9.92142	10.1134	10.1833	10.1076	3.79025
chr18	10516030	10540372	NM_003826	8774	NAPG	Group2	9.30343	10.088	10.9001	10.1827	10.8538	3.19343
chr5	36912741	37101678	NM_133433	25836	NIPBL	Group2	8.59971	9.56914	10.3323	10.1691	10.6941	3.46525
chr1	196468305	196555392	NM_133494	140609	NEK7	Group2	9.35907	11.147	12.1079	10.1668	11.0647	5.4976
chr3	52557045	52688770	NM_018165	55193	PB1	Group2	9.04583	9.65143	10.8331	10.1653	11.1969	3.57446
chr1	109090830	109153671	NM_007269	6814	STXBP3	Group2	9.36905	10.1723	11.0091	10.1631	10.9236	3.2801
chr6	131936798	131991056	NM_015979	9439	CRSP3	Group2	8.85404	9.43762	10.7654	10.1607	10.8616	3.8228
chr2	30223331	30236903	NM_016061	51646	YPEL5	Group2	9.40361	9.91588	11.9551	10.1566	10.9663	5.10302
chr12	102982456	103021373	NM_013320	29915	HCFC2	Group2	8.58153	9.97494	11.0524	10.1563	10.6164	4.94183
chrX	117364069	117467952	NM_019045	54521	WDR44	Group2	9.55237	9.97966	11.2395	10.1494	11.1322	3.37429
chr8	104380275	104414270	NM_003506	8323	FZD6	Group2	8.93862	9.59239	11.3827	10.1489	10.9872	4.88819
chr2	211004219	211049676	NM_006055	10314	LANCL1	Group2	8.3747	9.53588	10.884	10.1475	11.0588	5.01862
chr16	45251089	45280593	NM_018206	55737	VPS35	Group2	9.38819	10.3365	10.9929	10.1387	10.5035	3.20948
chr7	23316352	23476520	NM_006547	10643	IGF2BP3	Group2	8.83575	9.1193	11.45	10.1347	11.6342	5.22848
chr5	78108787	78318113	NM_000046	411	ARSB	Group2	10.0516	10.497	11.6678	10.1288	10.289	3.23238
chr2	37187202	37237572	NM_002759	5610	EIF2AK2	Group2	9.21269	9.80224	11.0194	10.1286	11.1391	3.61351
chr10	101938113	101979334	NM_001278	1147	CHUK	Group2	9.37029	9.84361	11.2715	10.1263	11.2319	3.80239
chr20	33754944	33793607	NM_184234	9584	RNPC2	Group2	9.77776	10.1215	11.6117	10.1258	11.3079	3.66787
chr5	130627600	130758279	NM_001038702	56990	CDC42SE2	Group2	9.01657	9.5221	10.8514	10.1222	10.7365	3.66975
chr6	136621418	136652682	NM_014739	9774	BCLAF1	Group2	8.85839	9.16744	10.7847	10.1204	10.815	3.85264
chr10	93548048	93615012	NM_025235	80351	TNKS2	Group2	9.00525	10.0133	10.8857	10.113	10.722	3.76094
chr10	64951128	65051978	NM_001001330	221035	REEP3	Group2	9.39233	9.74357	11.1952	10.107	11.5323	3.60576
chr4	144654065	144694017	NM_003601	8467	SMARCA5	Group2	8.88599	9.4729	10.8497	10.1052	11.0559	3.92742
chr10	30341740	30444422	XM_166132	57608	KIAA1462	Group2	9.35541	9.17965	11.4929	10.1047	10.9938	4.2749
chr4	39500878	39655881	NM_015200	23244	SCC-112	Group2	8.50898	9.22612	10.6151	10.1018	11.1428	4.21233
chr6	158653679	158852848	NM_001007466	56995	TULP4	Group2	9.36218	10.3146	11.1213	10.1012	11.1219	3.51828
chrX	67179439	67570372	NM_002547	4983	OPHN1	Group2	8.65355	10.5046	10.7745	10.0989	10.7611	4.24197
chr4	39176769	39205606	NM_003359	7358	UGDH	Group2	9.07832	9.56794	10.8974	10.0981	10.9747	3.63818
chr9	85052119	85343173	NM_174938	257019	FRMD3	Group2	8.37197	9.61799	11.2253	10.0924	11.7869	5.70663
chr3	19963398	20001647	NM_004162	5868	RAB5A	Group2	8.95951	9.96404	10.8705	10.092	10.5321	3.82202
chr11	5667663	5688669	NM_006074	10346	TRIM22	Group2	9.56396	9.70117	11.2446	10.092	10.5097	3.36132
chr12	26003228	26124092	NM_007211	11228	RASSF8	Group2	8.55997	10.2002	10.4571	10.0917	11.1129	3.79426
chrX	108771219	108863277	NM_004458	2182	ACSL4	Group2	9.19237	9.89008	10.9569	10.0908	10.4501	3.52911
chr17	46151975	46185071	NM_006107	51747	CROP	Group2	11.0218	10.9078	12.6507	10.7243	13.1329	3.25777
chr2	191818374	191998287	NM_012223	4430	MYO1B	Group2	9.34305	9.91126	11.9994	10.0856	11.0436	5.3128
chr15	41024818	41185512	NM_174916	197131	UBR1	Group2	8.88507	9.40386	10.8812	10.0833	10.7759	3.9923
chr1	47572174	47617098	NM_016308	51727	CMPK	Group2	9.7447	10.056	11.6075	10.0757	11.0487	3.72558
chr1	70443952	70490272	NM_004768	9295	SFRS11	Group2	9.52554	9.88098	11.3493	10.0723	11.5125	3.64747
chr11	58668827	58679088	NM_022074	63901	FAM111A	Group2	8.74285	9.23964	10.8396	10.0694	11.4738	4.19344
chr9	6403150	6497051	NM_152306	115426	UHRF2	Group2	7.98662	10.1843	10.1217	10.0689	10.5836	4.27011
chr5	67187315	67187570	XM_926936	643631	LOC643631	Group2	9.45087	9.78064	11.4049	10.0638	11.066	3.90798
chr3	71087425	71715830	NM_032682	27086	FOXP1	Group2	8.88911	10.413	10.5856	10.063	10.8276	3.39289
chr1	238321603	238705112	NM_020066	56776	FMN2	Group2	8.93368	10.1982	11.5226	10.0622	10.5909	5.1779
chr5	78944151	79017858	NM_173797	167153	PAPD4	Group2	9.04142	9.80326	10.8478	10.0603	10.7942	3.61284
chr4	89732669	89848709	NM_014606	8916	HERC3	Group2	8.32424	9.66906	10.1414	10.0585	10.3194	3.63428
chr10	27833254	27869105	NM_021252	22931	RAB18	Group2	8.79962	9.56896	10.8203	10.0579	10.9063	4.04132
chr1	177261696	177312321	NM_014864	9917	FAM20B	Group2	9.37569	10.6481	11.044	10.0494	10.8652	3.33656
chr7	32874308	32897897	NM_015483	25948	KBTBD2	Group2	8.97464	10.0061	10.6433	10.0445	10.8074	3.33731
chr4	81406765	81431195	NM_004464	2250	FGF5	Group2	8.90641	9.07214	11.6379	10.043	11.6173	5.46305
chr13	102296174	102326346	NM_000123	2073	ERCC5	Group2	9.36198	9.33873	10.9923	10.0424	11.0258	3.26056
chr2	196230183	196310663	NM_020342	57181	SLC39A10	Group2	9.48261	10.4817	11.6562	10.0415	10.8216	4.34727
chrX	16647675	16689274	NM_032796	94056	SYAP1	Group2	9.30249	9.47056	11.0788	10.0381	10.6516	3.55259
chr10	103534198	103568165	NM_012215	10724	MGEA5	Group2	9.29804	10.3149	11.7552	10.0319	11.684	4.9144
chr14	34585319	34622334	NM_173607	283635	C14orf24	Group2	9.16038	9.39672	11.0127	10.0264	10.5969	3.70464
chr15	48503870	48579265	NM_005154	9101	USP8	Group2	8.50141	8.81892	10.183	10.0261	10.4486	3.36312
chrX	95826366	96746648	NM_006729	1730	DIAPH2	Group2	8.24383	8.92697	10.1244	10.0213	10.4552	3.76119
chr1	148457478	148475082	NM_030920	81611	ANP32E	Group2	8.32663	8.90452	10.1405	10.021	10.9162	3.62765
chr6	26232351	26232897	NM_003512	8334	HIST1H2AC	Group2	10.7944	10.8018	13.6002	10.0145	10.6756	5.61164
chr1	24165525	24179408	NM_006625	10772	FUSIP1	Group2	9.51451	9.12284	11.1114	10.0125	11.3078	3.19374
chr9	5774571	5823081	NM_024896	79956	KIAA1815	Group2	8.59275	9.9886	10.4666	10.0061	10.36	3.74776
chr1	77934259	77998125	NM_015017	23032	USP33	Group2	9.2663	9.71019	11.2272	10.0033	11.1776	3.92175
chr5	142637688	142763447	NM_000176	2908	NR3C1	Group2	8.13901	10.0263	10.391	9.99529	10.5951	4.50389
chr2	176498655	176575264	NM_030650	80856	KIAA1715	Group2	8.28251	8.96579	10.9115	9.99392	11.1541	5.25789
chr2	109907623	109947885	NM_032260	84220	RGPD5	Group2	8.61941	10.3297	10.8709	9.99016	11.4208	4.50293
chr3	132096123	132204684	NM_014382	27032	ATP2C1	Group2	8.96888	9.69353	11.3242	9.9889	11.1007	4.71071
chr14	72595020	72657745	NM_021239	58517	RBM25	Group2	9.38757	9.47544	11.2613	9.98881	11.5263	3.74737
chr4	186368277	186522114	NM_031953	83891	SNX25	Group2	9.0083	10.0481	10.6553	9.97761	10.8276	3.29405
chr7	110518418	110552698	NM_018334	54674	LRRN3	Group2	8.40579	9.46717	11.3424	9.96875	9.76564	5.87325
chr1	109434925	109441077	NM_020141	56900	C1orf119	Group2	8.90174	10.2872	10.672	9.96779	10.4412	3.54048
chr2	61268740	61486444	NM_014709	9736	USP34	Group2	8.78934	9.44545	10.896	9.94462	11.3632	4.21324
chr1	232593681	232681472	NM_005646	6894	TARBP1	Group2	9.71214	10.5394	11.4516	9.93895	11.667	3.47883
chr3	133759674	133861616	NM_032169	84129	ACAD11	Group2	8.9478	9.57031	11.1414	9.93794	10.3265	4.38717
chr4	184817439	184871739	NM_199053	60684	FLJ12716	Group2	8.38274	9.86826	10.2367	9.93711	10.1977	3.70782
chr9	69672188	69729927	NM_001024916	220869	CBWD5	Group2	9.18843	9.78813	10.7909	9.93652	10.9595	3.20495
chr7	65843154	65913886	NM_014504	27342	RABGEF1	Group2	8.83712	9.82329	10.7687	9.93621	10.7194	3.86316
chr17	42552624	42621664	NM_001256	996	CDC27	Group2	8.39189	9.28694	10.4165	9.93217	10.6142	4.04915
chr4	101040697	101086775	NM_001031723	79982	DNAJB14	Group2	8.93798	10.4997	10.9634	9.9246	10.6409	4.0508
chr20	56318176	56375969	NM_020673	57403	RAB22A	Group2	9.0303	9.16131	11.533	9.92273	11.3274	5.00534
chr3	180599695	180652065	NM_021629	59345	GNB4	Group2	8.95004	9.67242	10.9005	9.92254	11.3173	3.90098
chr10	42953939	43000756	NM_018590	55454	GALNACT-2	Group2	8.63908	9.27555	10.431	9.91826	10.2076	3.58392
chr18	27663900	27777067	NM_014939	22878	KIAA1012	Group2	8.79326	9.74705	10.8001	9.91625	10.6335	4.0136
chr5	54957434	55043852	NM_173514	153129	FLJ90709	Group2	9.04011	9.78258	10.9314	9.91448	10.8888	3.78253
chr15	57742355	57768778	NM_004330	663	BNIP2	Group2	8.78806	9.59863	10.505	9.89445	10.5889	3.43392
chr5	139473891	139476505	NM_005859	5813	PURA	Group2	9.17891	9.89107	11.5109	9.88696	11.2295	4.66396
chr3	42617150	42665237	NM_001012651	4820	NKTR	Group2	9.49787	9.97257	11.1256	9.88605	10.9802	3.25541
chr1	160734278	160760468	NM_175866	127933	UHMK1	Group2	8.90245	9.49004	11.5014	9.88569	11.1142	5.19794
chr1	32918547	32933460	NM_030786	81493	SYNC1	Group2	9.84249	10.9114	11.6692	9.88472	10.7566	3.65334
chr4	139310927	139382673	NM_014331	23657	SLC7A11	Group2	9.39479	9.5471	11.3122	9.88183	10.0372	3.8348
chr3	186012652	186253086	NM_001009921	23355	KIAA0804	Group2	8.76768	10.0704	10.5567	9.88066	10.2432	3.57806
chr15	64584484	64628526	NM_017975	55055	ZWILCH	Group2	8.11061	9.19795	10.6002	9.87604	11.415	4.97927
chr4	119826021	119851538	NM_020961	57721	KIAA1627	Group2	8.75623	9.72474	10.4337	9.87441	10.5788	3.35496
chr7	115926679	115935831	NM_001233	858	CAV2	Group2	8.90214	9.29424	10.6909	9.87055	10.4235	3.57758
chr2	183289243	183351500	NM_018981	54431	DNAJC10	Group2	9.04803	9.57227	10.8768	9.86981	10.7999	3.65747
chr1	218390349	218512375	NM_012414	25782	RAB3GAP2	Group2	8.35661	9.36387	10.4412	9.86915	10.4829	4.16923
chr12	21845244	21980875	NM_020297	10060	ABCC9	Group2	8.08175	10.5242	10.8637	9.86737	10.6774	5.56383
chr10	13669020	13712728	NM_003675	8559	PRPF18	Group2	8.35472	9.82436	10.0779	9.8611	10.4411	3.44644
chr4	72423680	72656663	NM_003759	8671	SLC4A4	Group2	9.1329	8.56947	11.6081	9.85219	11.3069	4.95047
chr17	5126308	5229856	NM_004703	9135	RABEP1	Group2	8.46604	9.56236	10.5987	9.85011	10.6227	4.26532
chrX	138636170	138742113	NM_001010986	286410	ATP11C	Group2	8.65533	9.41184	10.6062	9.8486	10.6058	3.90178
chr4	56414572	56466001	NM_001024924	55763	EXOC1	Group2	9.22945	9.68179	10.8709	9.84566	10.8006	3.28287
chr2	28828129	28879310	NM_002709	5500	PPP1CB	Group2	9.17797	9.69217	10.7592	9.83805	10.7459	3.16254
chr5	61678712	61717967	NM_004520	3796	KIF2	Group2	8.95051	10.1277	10.7023	9.83296	11.1682	3.50351
chr3	47032925	47140084	NM_014159	29072	SETD2	Group2	8.55961	9.68885	10.2231	9.8314	10.6761	3.3269
chr3	122865640	122951292	NM_004487	2804	GOLGB1	Group2	8.60172	9.09586	10.3908	9.8313	10.3403	3.57811
chr15	46489478	46724391	NM_000138	2200	FBN1	Group2	8.91023	9.87025	10.9084	9.82847	10.8548	3.99636
chr12	67488246	67520481	NM_002392	4193	MDM2	Group2	8.67994	10.3653	11	9.82799	11.5525	4.64009
chr6	147566564	147748588	NM_139244	134957	STXBP5	Group2	8.94381	9.99277	11.0827	9.82456	10.7404	4.27768
chr14	95820836	95853254	NM_018036	55102	C14orf103	Group2	8.75474	9.85436	10.652	9.82258	10.7534	3.79446
chr5	74710820	74843196	NM_031361	10087	COL4A3BP	Group2	8.7857	10.1457	10.7467	9.8206	10.2917	3.92209
chr20	34813861	34835563	NM_024918	79980	C20orf172	Group2	8.41526	8.59199	10.2983	9.81989	11.374	3.76606
chr5	54639372	54756562	NM_015360	23517	SKIV2L2	Group2	8.62874	9.38533	10.2453	9.81354	10.5198	3.23306
chr8	99273562	99375797	NM_024759	79815	NPAL2	Group2	9.18218	9.94875	11.1083	9.80431	10.9143	3.85218
chr12	98954993	99060773	NM_015054	23074	KIAA0701	Group2	8.10377	9.13046	10.3414	9.80409	10.4869	4.47525
chr2	210575625	210594536	NM_199229	6120	RPE	Group2	8.4681	9.19295	10.3576	9.80374	10.5912	3.77898
chr12	21849374	21980875	NM_005691	10060	ABCC9	Group2	8.09924	10.2842	10.9409	9.80306	10.4903	5.6833
chr4	153920561	154052514	NM_001025593	27236	ARFIP1	Group2	8.20813	9.06318	10.2383	9.80162	10.2839	4.06041
chr5	96297101	96390871	NM_005575	4012	LNPEP	Group2	8.6771	9.54138	11.2085	9.79879	10.9285	5.06282
chr7	30019408	30032793	NM_017946	55033	FKBP14	Group2	9.27942	9.6114	11.2732	9.78875	10.8037	3.98747
chr3	151803755	151830924	NM_016275	51714	SELT	Group2	8.93989	9.181	11.2787	9.77745	10.9476	4.6777
chr15	28706170	28718303	NM_001039841	89839	FAM7A2	Group2	8.35462	9.31073	10.1132	9.7774	11.3895	3.51712
chrX	77271900	77281835	NM_015975	51616	TAF9B	Group2	8.74932	9.79943	10.3993	9.77386	10.746	3.30005
chr17	55139810	55273235	NM_030938	81671	TMEM49	Group2	9.20306	10.037	11.1014	9.77174	10.7305	3.79674
chr18	52469613	52848034	NM_015285	23335	WDR7	Group2	8.35329	9.48983	9.95875	9.75894	10.0014	3.21093
chr6	26744496	26767741	NM_024639	79692	ZNF322A	Group2	8.62307	9.77058	10.5032	9.75444	10.4401	3.76026
chr14	66777773	66872289	NM_022474	64398	MPP5	Group2	8.43485	9.15852	10.5574	9.75245	10.4839	4.24516
chr3	113763584	113785693	NM_017945	55032	SLC35A5	Group2	8.73453	9.34562	10.5324	9.75065	10.206	3.59584
chr3	23961809	23996241	NM_005126	9975	NR1D2	Group2	7.85019	9.53464	9.74623	9.7487	9.61421	3.79207
chr14	96038472	96103201	NM_032632	10914	PAPOLA	Group2	8.89035	8.84222	10.7874	9.74471	10.8887	3.79402
chr12	100663407	100748763	NM_024312	79158	GNPTAB	Group2	8.66491	9.43652	11.4717	9.73107	10.6942	5.61349
chr1	213807357	213861772	NM_016121	51133	KCTD3	Group2	8.37405	9.55673	10.1807	9.73078	10.6652	3.61324
chr6	99954923	99969288	NM_032870	25957	C6orf111	Group2	9.57881	10.253	11.8076	9.72867	11.8187	4.45765
chr2	70292317	70329251	NM_022037	7072	TIA1	Group2	8.63041	9.14534	10.4686	9.71922	10.7421	3.67648
chr2	32244436	32300313	NM_017964	55676	SLC30A6	Group2	8.57155	9.37585	10.3007	9.71882	10.6054	3.45839
chrX	46581319	46626737	NM_006915	6102	RP2	Group2	8.70594	9.27642	10.3587	9.71813	10.3305	3.30561
chr11	47694644	47745443	NM_015308	23360	FNBP4	Group2	9.09915	10.0459	10.8336	9.70749	10.9244	3.46899
chr16	20652486	20660700	NM_017736	55623	THUMPD1	Group2	8.74938	9.09378	10.689	9.70357	10.8378	3.87917
chr8	103334744	103493671	NM_015902	51366	EDD1	Group2	7.98233	9.74146	10.3614	9.69565	10.5225	4.75815
chr6	91282073	91353485	NM_145331	6885	MAP3K7	Group2	8.94934	9.69995	10.5825	9.69188	10.3909	3.26642
chrX	133731261	133758378	NM_145284	159090	RP11-308B5.5	Group2	9.12734	9.26629	10.9852	9.6895	11.1027	3.71576
chr5	36912741	37100057	NM_015384	25836	NIPBL	Group2	7.98836	8.90847	10.2105	9.68735	10.4033	4.4442
chr9	32530541	32542601	NM_005802	10210	TOPORS	Group2	8.75275	9.44611	10.3933	9.68151	10.5821	3.28117
chr6	129939932	130073063	NM_033515	93663	ARHGAP18	Group2	7.98091	8.21711	10.0052	9.67385	10.128	4.04862
chr14	49954992	50069126	NM_006575	11183	MAP4K5	Group2	8.26771	9.55652	10.4199	9.67132	10.3222	4.30434
chr15	69905404	70197245	NM_006901	4649	MYO9A	Group2	8.29347	9.20064	10.686	9.67033	10.8949	4.78511
chr15	20594719	20637877	NM_144599	123606	NIPA1	Group2	8.92947	9.80039	10.9793	9.66013	10.7695	4.09969
chr4	47182166	47290260	NM_020453	57205	ATP10D	Group2	8.95319	9.91892	10.9428	9.65981	10.4887	3.97916
chr5	53849539	53851426	NM_052870	112574	SNAG1	Group2	9.05871	9.9228	10.7446	9.65833	10.2836	3.37172
chr19	49290336	49304317	NM_013398	7767	ZNF224	Group2	9.40854	9.85986	11.3608	9.6553	10.8914	3.9045
chr20	21054694	21175260	NM_018474	55857	C20orf19	Group2	8.85324	9.65028	10.4406	9.6512	10.4246	3.1747
chr4	89147843	89217953	NM_000297	5311	PKD2	Group2	8.83188	9.95172	11.5003	9.64691	10.7857	5.33675
chr10	69761884	69772954	NM_012207	3189	HNRPH3	Group2	9.1283	8.92152	11.0486	9.64316	11.429	3.84063
chr1	213245764	213477059	NM_001017424	3776	KCNK2	Group2	9.23867	10.6267	11.6663	9.63999	11.5106	4.85524
chr2	174481504	174538309	NM_003111	6670	SP3	Group2	7.79228	9.52358	9.49966	9.62937	10.0279	3.41477
chr9	19288065	19362856	NM_017925	55667	DENND4C	Group2	7.7468	8.8208	9.94378	9.62257	10.2829	4.39397
chr12	21481877	21514567	NM_024854	79912	FLJ22028	Group2	8.26365	9.01099	10.3995	9.62081	10.7567	4.27173
chr15	83326208	83483377	NM_002605	5151	PDE8A	Group2	9.63615	10.0553	11.4041	9.61725	11.0982	3.53582
chrX	7147496	7282682	NM_000351	412	STS	Group2	9.02043	9.40087	11.3077	9.61604	10.2629	4.57447
chr7	107007945	107048159	NM_001008405	55973	BCAP29	Group2	8.15093	8.50078	9.98292	9.61548	10.3373	3.66398
chr13	48448939	48681730	NM_014923	22862	FNDC3A	Group2	8.42812	8.88453	10.5065	9.61376	10.3467	4.15686
chr18	64491904	64533333	NM_019022	54495	TXNDC10	Group2	8.07501	8.68311	10.3957	9.61023	10.3334	4.64129
chr1	225246675	225572449	NM_003607	8476	CDC42BPA	Group2	8.70899	9.40124	11.1448	9.59976	10.8408	4.87168
chr15	56850776	56934089	NM_019092	54629	FAM63B	Group2	8.40992	9.04807	10.2156	9.58376	10.1897	3.61135
chr3	57718213	57889934	NM_007159	7871	SLMAP	Group2	8.75909	9.14554	10.5892	9.57746	10.7523	3.66014
chr9	73488102	73573228	NM_013390	23670	TMEM2	Group2	9.42834	9.95493	12.2394	9.57739	12.028	5.62206
chr5	68702287	68746384	NM_002873	5884	RAD17	Group2	8.23664	9.42039	10.1086	9.57584	10.1176	3.74388
chr14	101345924	101463831	NM_002719	5527	PPP2R5C	Group2	8.79887	9.42738	10.7696	9.57313	10.6247	3.94146
chr2	174481503	174537193	NM_001017371	6670	SP3	Group2	7.9644	9.47644	9.67602	9.55738	10.0655	3.42324
chr10	69538999	69641466	NM_032578	84665	MYPN	Group2	9.9198	10.7102	11.6938	9.55558	11.2101	3.54795
chr11	33719065	33752647	NM_012175	26273	FBXO3	Group2	8.23432	8.87662	10.5848	9.55455	10.4118	4.70087
chr5	168943354	168964360	NM_017785	54908	CCDC99	Group2	8.02845	8.58055	10.1364	9.54868	10.8986	4.21594
chr2	47483766	47563864	NM_000251	4436	MSH2	Group2	7.96822	8.56267	9.67021	9.54849	10.9146	3.40398
chr10	116571772	116614257	NM_020940	57700	KIAA1600	Group2	8.24692	9.30599	10.3115	9.54597	10.0732	4.12924
chr4	71986927	72072755	NM_173468	92597	MOBKL1A	Group2	8.70268	8.61123	10.7459	9.53899	10.4654	4.08635
chr10	86121039	86268252	NM_018999	54462	KIAA1128	Group2	8.1064	8.92305	10.475	9.52812	10.0863	4.73725
chr20	17498598	17536652	NM_001011546	11034	DSTN	Group2	9.19092	10.0341	10.9109	9.52721	10.1417	3.43994
chr6	139497941	139543639	NM_016217	51696	HECA	Group2	8.1818	9.28998	9.79057	9.52203	10.122	3.21754
chr7	86812946	86867045	NM_021151	54677	CROT	Group2	9.41825	9.58124	11.3225	9.5202	10.1123	3.80857
chr18	58039436	58124185	NM_020854	57614	KIAA1468	Group2	8.35657	9.48664	10.253	9.51938	10.1274	3.79293
chr4	122968332	123011092	NM_018190	55212	BBS7	Group2	8.37301	8.92916	10.154	9.51677	10.2902	3.56205
chr1	235025340	235130585	NM_000254	4548	MTR	Group2	8.41883	9.52491	10.1179	9.51311	10.4692	3.39806
chr9	99435728	99473732	NM_002486	4686	NCBP1	Group2	8.74884	9.21625	10.5645	9.51089	10.6616	3.63141
chr6	80873082	81112706	NM_183050	594	BCKDHB	Group2	8.60349	8.93787	10.4952	9.50772	10.2029	3.78346
chr12	121321933	121473069	NM_002956	6249	RSN	Group2	8.12277	9.07583	9.87245	9.50216	9.68628	3.49937
chr6	101063328	101435945	NM_006828	10973	ASCC3	Group2	8.5805	8.88587	11.0427	9.50179	10.8478	4.9243
chr5	158058005	158459347	NM_024007	1879	EBF	Group2	7.47252	8.31534	9.51515	9.5006	9.60095	4.08526
chr1	54291861	54338004	NM_153035	127428	C1orf83	Group2	9.47321	9.73809	11.122	9.50008	11.0634	3.29751
chr2	172658453	172662645	NM_001038493	1745	DLX1	Group2	8.3532	9.27735	10.1583	9.49639	10.683	3.6102
chr7	23111937	23181565	NM_001031710	55975	KLHL7	Group2	8.75695	8.86865	10.8742	9.48956	10.7068	4.23459
chr2	9264344	9463257	NM_003887	8853	DDEF2	Group2	8.59653	9.6656	10.6255	9.48819	10.5676	4.05802
chr3	173951335	174021957	NM_018098	1894	ECT2	Group2	7.63647	8.45936	9.26511	9.48788	10.2237	3.25728
chr1	88922843	89072010	NM_006256	5586	PKN2	Group2	8.57098	8.96232	10.2174	9.48713	10.3432	3.29283
chr11	120668818	120684579	NM_001024956	6309	SC5DL	Group2	8.48475	9.1875	10.4597	9.4761	10.0012	3.94998
chr2	108432067	108492286	NM_014635	9648	GCC2	Group2	7.97361	9.19982	10.4394	9.47241	10.3759	4.93168
chr12	29267864	29378273	NM_018099	55711	MLSTD1	Group2	8.185	9.84327	10.6025	9.47216	8.67785	4.83492
chr8	120004976	120033492	NM_002546	4982	TNFRSF11B	Group2	9.75945	9.52988	12.6306	9.47192	9.67379	5.74232
chr5	113797125	113860096	NM_170775	3781	KCNN2	Group2	9.07299	8.87239	11.6598	9.47125	9.73644	5.17358
chr8	25098203	25326536	NM_024940	80005	DOCK5	Group2	8.55184	10.1392	11.5723	9.46963	10.4409	6.04083
chr1	21926925	21982275	NM_001032730	84196	USP48	Group2	8.5473	9.34313	10.428	9.46396	10.4976	3.76142
chr6	26324406	26324851	NM_003518	8339	HIST1H2BG	Group2	9.44797	8.47059	11.2088	9.46107	9.74601	3.52166
chr17	36992058	36996673	NM_000526	3861	KRT14	Group2	9.45629	9.42759	13.7699	9.4557	9.34661	8.62716
chr7	116099694	116225676	NM_000245	4233	MET	Group2	8.59954	10.165	11.3075	9.45357	10.667	5.41599
chr2	109909254	109972551	NM_005054	84220	RGPD5	Group2	8.18467	9.42523	10.2025	9.45099	10.1794	4.03565
chr6	82936674	83014167	NM_015525	25998	IBTK	Group2	8.38959	9.05164	10.1102	9.44516	10.0107	3.44132
chr15	63526007	63597095	NM_017743	54878	DPP8	Group2	8.29027	9.31411	10.5571	9.44363	10.4644	4.53367
chr9	6001018	6005618	NM_012416	26953	RANBP6	Group2	8.44751	8.7037	10.6439	9.44297	10.9859	4.39277
chr5	115193713	115205398	NM_004707	9140	ATG12	Group2	8.27538	8.6921	10.2731	9.44052	10.0979	3.99554
chr18	53862777	54216369	NM_015277	23327	NEDD4L	Group2	9.3023	9.93764	11.8853	9.43788	11.6525	5.16591
chr13	51484550	51501781	NM_001004127	440138	ALG11	Group2	8.72678	9.44325	10.7085	9.43442	10.4144	3.96354
chr1	241733106	242073176	NM_005465	10000	AKT3	Group2	8.03041	9.40989	9.78053	9.4279	9.6607	3.50023
chr3	196476767	196645041	NM_012287	23527	CENTB2	Group2	8.00316	8.79282	10.0777	9.42728	10.1245	4.1491
chr1	94656598	94756672	NM_002858	5825	ABCD3	Group2	8.83508	8.80709	10.5837	9.4233	10.7517	3.49715
chr3	134802176	134863380	NM_007027	11073	TOPBP1	Group2	7.79998	7.97799	9.40061	9.41345	10.5528	3.20126
chr8	124401921	124477868	NM_014109	29028	ATAD2	Group2	7.6679	7.92298	9.6473	9.41324	10.7135	3.95881
chr3	171422918	171506459	NM_002740	5584	PRKCI	Group2	8.17246	8.95749	10.2336	9.41117	10.2258	4.12235
chr20	5879297	5923833	NM_032485	84515	MCM8	Group2	7.69867	8.20055	9.82726	9.40933	11.075	4.25718
chr11	4657976	4675648	NM_030774	81285	OR51E2	Group2	7.32328	9.18894	9.81556	9.40638	8.90277	4.98455
chr2	61098373	61129896	NM_002618	5194	PEX13	Group2	8.51264	9.2641	10.3964	9.40265	10.2428	3.76747
chr1	167603817	167632406	NM_003666	8548	BLZF1	Group2	9.10358	9.72533	10.7326	9.39958	10.6728	3.258
chr18	31124297	31142072	NM_006629	10778	ZNF271	Group2	8.34897	8.74915	10.4871	9.39668	10.5581	4.27619
chr7	77307432	77424475	NM_020432	57157	PHTF2	Group2	8.81228	9.41266	11.4782	9.39655	10.5622	5.33181
chr10	89502854	89567897	NM_032810	84896	ATAD1	Group2	8.48142	9.67879	10.2506	9.39474	10.0548	3.53831
chrX	40867766	40977994	NM_021906	8239	USP9X	Group2	8.3844	9.09166	10.3925	9.3924	10.191	4.01619
chr3	153466057	153469929	XM_379228	401093	LOC401093	Group2	9.11124	9.38184	11.152	9.39177	9.85342	4.08145
chr2	197991764	198008016	NM_001005526	23451	SF3B1	Group2	9.40943	10.1749	11.7683	9.39031	11.4213	4.7178
chr12	25249446	25295121	NM_004985	3845	KRAS	Group2	8.01936	9.15328	10.421	9.38343	10.1646	4.80329
chr22	24290945	24449916	NM_005160	157	ADRBK2	Group2	8.1186	9.80283	9.90889	9.3818	10.0757	3.58059
chr13	29236541	29322160	NM_007106	5412	UBL3	Group2	8.27478	9.27071	10.3554	9.37851	10.4458	4.16116
chrX	40867766	40977994	NM_004652	8239	USP9X	Group2	8.60756	9.05222	10.2306	9.37757	10.1509	3.24605
chr3	137538688	137953935	NM_005862	10274	STAG1	Group2	7.94737	8.60216	9.84544	9.37687	10.4548	3.79614
chr13	19430809	19558939	NM_003453	7750	ZNF198	Group2	8.4081	9.26268	10.288	9.3704	10.3083	3.75974
chr2	112842214	112907986	XM_926077	653086	LOC653086	Group2	8.1841	9.20365	10.264	9.36698	10.0141	4.15973
chr20	45564063	45719023	NM_006534	8202	NCOA3	Group2	7.9284	9.21487	9.84394	9.36616	9.63539	3.83108
chr6	116939479	116944632	NM_153711	254228	C6orf188	Group2	9.39313	10.0081	11.3573	9.36538	10.6991	3.92842
chr6	158866622	158976449	XM_376550	57583	GPR178	Group2	8.44506	9.06835	10.5185	9.3652	10.4379	4.14695
chr2	202949915	203140719	NM_001204	659	BMPR2	Group2	8.6007	8.39642	10.5696	9.3598	10.3081	3.93771
chr1	89244955	89261132	NM_018284	2635	GBP3	Group2	8.55647	8.16321	11.4444	9.35209	10.7648	5.77582
chr5	111528596	111782909	NM_022140	64097	EPB41L4A	Group2	9.00243	10.301	10.8981	9.34943	11.1114	3.79131
chr1	170768979	170847594	NM_014283	51430	C1orf9	Group2	8.18537	8.80488	9.87513	9.32728	10.1312	3.37952
chr6	18495572	18576829	NM_182757	255488	IBRDC2	Group2	7.98675	9.37007	10.4106	9.32619	9.73449	4.84776
chr18	43618434	43711221	NM_001003652	4087	SMAD2	Group2	7.84636	9.26506	9.95176	9.32582	10.3683	4.21081
chr15	97462808	97493311	NM_015286	23336	DMN	Group2	8.1206	9.5733	10.5991	9.32491	10.0408	4.95694
chr8	97223733	97242196	NM_001001557	392255	GDF6	Group2	10.6623	12.289	12.809	9.32288	11.8428	4.29335
chr1	74943771	74971315	NM_001889	1429	CRYZ	Group2	8.32282	8.87428	9.95626	9.32267	10.1519	3.26687
chrX	14801483	14849378	NM_152581	158747	MOSPD2	Group2	7.55965	8.89994	9.23549	9.31983	9.2603	3.35167
chr1	84316332	84476769	NM_002731	5567	PRKACB	Group2	8.14005	8.85333	10.2172	9.31941	9.91511	4.1544
chr15	59947234	60139939	NM_001018088	54832	VPS13C	Group2	8.01695	8.81107	10.8998	9.31712	10.2898	5.76576
chr7	7974947	8093498	NM_138426	113263	GLCCI1	Group2	7.82808	9.1357	9.51011	9.31703	10.0078	3.36405
chr18	57862436	58005206	NM_012327	23556	PIGN	Group2	8.71805	9.29243	10.4278	9.31634	9.85328	3.41947
chr8	30721240	30745149	NM_005671	7993	UBXD6	Group2	8.74144	9.3042	10.6999	9.31303	10.295	3.91694
chr3	88183789	88190836	NM_001008390	8545	CGGBP1	Group2	8.50733	8.76774	10.1869	9.31226	10.2054	3.35915
chr6	111037873	111243105	NM_015076	23097	CDC2L6	Group2	7.69719	8.57274	9.33381	9.30948	9.91977	3.27323
chr15	39701018	39849427	XM_031689	23269	MGA	Group2	8.12473	9.02378	9.96008	9.3094	10.1398	3.67071
chr2	198089015	198125589	NM_015387	25843	PREI3	Group2	8.42868	9.21404	10.3712	9.30836	10.2786	3.88499
chr12	92326218	92360157	NM_003348	7334	UBE2N	Group2	8.55156	8.94006	10.4493	9.3063	10.5528	3.79541
chr5	153351455	153398619	NM_018691	10827	C5orf3	Group2	8.13709	8.3654	9.98271	9.29986	9.81742	3.69123
chrX	74876775	74883762	XM_208438	286495	LOC286495	Group2	8.56096	8.59717	10.2019	9.28525	9.70589	3.28194
chr9	70046704	70104749	NM_201453	445571	CBWD3	Group2	8.53092	8.98388	10.1663	9.27824	10.3671	3.27076
chr6	127651549	127706418	NM_018479	55862	ECHDC1	Group2	8.75599	9.24889	10.4113	9.27696	10.4591	3.31067
chr3	149898354	149943478	NM_000685	185	AGTR1	Group2	7.67312	11.0607	11.9397	9.27487	11.4587	8.53312
chr15	47068258	47125922	NM_014701	9728	KIAA0256	Group2	8.05136	8.67033	10.5818	9.27412	10.444	5.06083
chr1	97315889	98159167	NM_000110	1806	DPYD	Group2	7.86414	8.55355	10.6991	9.26542	9.69707	5.66985
chr6	143971092	144188885	NM_014721	9749	PHACTR2	Group2	8.40699	8.90459	11.3145	9.2636	10.6458	5.81503
chr2	26422485	26472255	NM_033505	85465	SELI	Group2	8.20242	8.60706	10.5803	9.25839	10.7061	4.75572
chr4	120380362	120433814	NM_019050	54532	USP53	Group2	7.71129	10.7045	11.9035	9.25604	9.04673	8.38435
chr15	63740595	63871640	NM_005848	10260	DENND4A	Group2	7.92624	8.5252	10.3378	9.24874	10.5061	4.82313
chr3	124693090	124786726	NM_198402	201562	PTPLB	Group2	8.31025	10.1248	11.2855	9.24352	10.1354	5.95052
chr13	95251834	95503638	NM_020121	55757	UGCGL2	Group2	7.98123	8.19912	10.0224	9.23961	9.94872	4.08232
chr6	101953674	102623474	NM_021956	2898	GRIK2	Group2	8.65934	10.2907	12.3457	9.23855	10.4308	7.37264
chr14	50096499	50169141	NM_015915	51062	SPG3A	Group2	8.84404	9.13614	10.5658	9.23426	9.1571	3.44362
chr3	43303099	43367634	NM_017719	54861	SNRK	Group2	7.63274	8.56733	9.25286	9.23049	9.81658	3.24024
chr17	24742068	24895628	NM_020791	57551	TAOK1	Group2	7.9529	9.17044	10.5527	9.2272	10.5789	5.19968
chr21	33619083	33653999	NM_000629	3454	IFNAR1	Group2	8.69021	8.70901	10.4722	9.22612	10.2822	3.56405
chr3	197564466	197627497	XM_087353	26043	UBXD7	Group2	8.07813	9.34637	9.94412	9.22366	9.91054	3.73197
chr16	14707767	14727690	XM_926817	642778	LOC642778	Group2	9.62842	11.2875	11.8464	9.22054	11.1398	4.43588
chrX	122572452	122659218	NM_020449	57187	THOC2	Group2	7.85493	9.0768	9.79327	9.21587	10.2372	3.87669
chr11	76249600	76411599	NM_018367	55331	PHCA	Group2	8.3665	8.83651	10.5408	9.21195	10.4353	4.34861
chr2	88637375	88708074	NM_004836	9451	EIF2AK3	Group2	8.6394	8.9546	10.6689	9.20761	10.1999	4.05896
chr14	64450892	64471666	NM_145165	91612	CHURC1	Group2	8.13133	8.35522	11.0769	9.20754	10.6715	5.89114
chr1	144149938	144153882	NM_006472	10628	TXNIP	Group2	10.3015	8.73554	13.2655	9.203	12.575	5.928
chr3	140148771	140155514	XM_376269	401089	LOC401089	Group2	8.17613	8.15781	10.1191	9.20121	9.92192	3.8859
chr1	161305774	161313004	NM_005613	5999	RGS4	Group2	8.29018	8.53094	11.2038	9.19664	11.7808	5.82727
chr2	11239228	11402162	NM_004850	9475	ROCK2	Group2	7.81117	8.60394	9.82755	9.19616	10.3897	4.03276
chr5	110861920	110876056	NM_139164	134429	STARD4	Group2	8.70159	9.0633	10.3464	9.19546	10.0462	3.28971
chr7	86619859	86663584	NM_021145	9988	DMTF1	Group2	8.38379	8.82626	10.4455	9.19193	10.3062	4.12335
chr9	111038	169032	NM_018491	55871	CBWD1	Group2	8.41912	8.82651	10.2648	9.18917	10.4883	3.69128
chr3	143508138	143649543	NM_019001	54464	XRN1	Group2	7.73064	8.07994	9.54765	9.18781	9.92629	3.63401
chr1	101134265	101217596	NM_133496	148867	SLC30A7	Group2	8.1637	8.30205	10.1666	9.18703	10.4667	4.00574
chr8	120638499	120720287	NM_001040092	5168	ENPP2	Group2	10.2216	9.77433	11.8214	9.18523	11.1251	3.19957
chr15	50098738	50145754	NM_002748	5597	MAPK6	Group2	7.7517	8.9442	9.52503	9.17747	9.64859	3.54665
chr7	99451154	99473339	NM_003439	7586	ZKSCAN1	Group2	8.64178	9.54161	10.288	9.1774	10.0293	3.29249
chr11	18509819	18566828	NM_018314	55293	UEV3	Group2	7.86276	8.09806	9.67053	9.17182	9.9314	3.61555
chr3	195604693	195655813	XM_927225	79572	ATP13A3	Group2	7.97118	8.49052	10.753	9.17036	10.6223	5.56361
chr8	31010319	31150819	NM_000553	7486	WRN	Group2	8.07329	8.85451	9.94195	9.16902	10.1683	3.73733
chr6	80397718	80470088	NM_031469	83699	SH3BGRL2	Group2	8.25173	8.80719	9.88668	9.16898	9.02419	3.26991
chr10	88184993	88271521	NM_015045	23063	WAPAL	Group2	8.31654	8.55785	10.0825	9.16755	10.5003	3.53188
chr4	146779676	146796187	NM_172250	166785	MMAA	Group2	7.83756	8.41095	9.43471	9.15856	9.68981	3.1943
chr12	42439046	42468166	NM_016123	51135	IRAK4	Group2	8.36349	8.77219	9.95376	9.15842	9.91494	3.18052
chr3	63825272	63961367	NM_000333	6314	ATXN7	Group2	8.10801	9.57513	9.70679	9.15681	10.0845	3.19756
chr5	114942246	114989610	NM_021649	353376	TICAM2	Group2	8.32756	8.45393	9.93267	9.15618	10.2815	3.21021
chr13	27646416	27767472	NM_175854	255967	PAN3	Group2	8.20729	9.22343	10.1003	9.15073	10.2377	3.78603
chr8	87424109	87549297	NM_007013	11059	WWP1	Group2	8.34367	8.72129	10.1494	9.145	10.2697	3.61144
chr15	43666708	43689201	NM_012388	26258	PLDN	Group2	7.74335	8.28784	10.1458	9.14033	10.0226	4.80481
chr1	52964768	53063913	NM_024646	79699	ZYG11B	Group2	8.14621	9.26896	9.88509	9.1391	9.82735	3.47776
chr13	42495361	42581306	NM_013238	29103	DNAJC15	Group2	8.28731	8.38815	10.5793	9.13267	10.4491	4.5839
chr8	17133391	17148758	NM_054026	29883	CNOT7	Group2	8.22747	8.8337	10.21	9.13008	10.1384	3.96511
chr11	33264530	33331690	NM_005734	10114	HIPK3	Group2	8.02476	9.51246	10.0043	9.12607	9.60576	3.95911
chr15	26673452	26729451	NM_199045	440248	LOC440248	Group2	8.89562	9.71044	11.3962	9.12253	11.1247	5.00123
chr13	41744288	41795402	NM_016248	11215	AKAP11	Group2	7.78877	8.12069	9.56512	9.11766	9.93856	3.55272
chr13	95127483	95241285	NM_006260	5611	DNAJC3	Group2	8.99503	9.32717	10.8508	9.11696	10.0924	3.71147
chr12	70289744	70343866	NM_144982	196441	PSRC2	Group2	8.95149	8.47523	10.9041	9.116	10.7311	3.90516
chr15	48988237	49085389	NM_007347	23431	AP4E1	Group2	8.04254	8.72004	9.94553	9.11079	9.99987	3.80597
chr12	27824453	27847240	NM_020782	57542	KLHDC5	Group2	8.79986	9.17912	10.4519	9.11068	10.4213	3.30413
chr3	194793805	194898009	NM_015560	4976	OPA1	Group2	7.58574	8.03144	9.40863	9.10911	9.7691	3.64578
chr14	77043022	77152863	NM_004863	9517	SPTLC2	Group2	8.51427	9.2164	11.1801	9.10876	10.6356	5.3316
chr22	38770766	39061758	NM_001024843	23112	TNRC6B	Group2	8.65692	9.16346	10.4989	9.10787	9.95157	3.68396
chr15	32869722	32875153	NM_005159	70	ACTC	Group2	9.16966	9.58724	11.0949	9.10763	8.55682	3.85039
chr17	55875301	55958362	NM_006380	10513	APPBP2	Group2	8.18809	8.44173	10.0888	9.10114	10.2806	3.80139
chr8	68272450	68418466	NM_006421	10565	ARFGEF1	Group2	7.62784	8.61929	9.96785	9.09749	10.0787	4.68003
chr13	27773789	27967232	NM_002019	2321	FLT1	Group2	7.48979	9.25915	10.1067	9.09168	9.55342	5.2338
chr14	50096499	50169141	NM_181598	51062	SPG3A	Group2	8.73579	9.14017	10.4671	9.09091	9.00923	3.46253
chr5	140605330	140607986	NM_018935	56121	PCDHB15	Group2	8.26024	8.81527	9.92262	9.08939	8.83811	3.32476
chr18	31823788	31901371	NM_018170	55197	P15RS	Group2	8.2386	8.51992	9.86726	9.06567	9.58823	3.25731
chr11	82583198	82637661	NM_182603	338699	ANKRD42	Group2	8.78889	8.55239	10.7811	9.06449	10.2739	3.98437
chr10	13182087	13220282	NM_001008211	10133	OPTN	Group2	8.26293	8.96221	9.89868	9.06212	9.69355	3.27149
chr20	9024931	9409463	NM_000933	5332	PLCB4	Group2	7.72138	9.1069	10.2459	9.06115	9.96614	5.04912
chr1	209984951	210070737	NM_014873	9926	LPGAT1	Group2	8.24098	8.59158	10.3266	9.06017	10.0486	4.17123
chr1	77105773	77302325	NM_030965	81849	ST6GALNAC5	Group2	7.23319	9.02961	10.4831	9.05611	9.83822	6.49973
chr4	30331134	30753851	NM_032457	5099	PCDH7	Group2	8.03574	10.0296	10.87	9.05322	9.50707	5.66856
chr8	105570639	105670344	NM_013437	29967	LRP12	Group2	8.10132	9.13547	10.4293	9.04684	9.4791	4.656
chr14	58725151	58906224	NM_014992	23002	DAAM1	Group2	8.23222	9.1776	10.1971	9.04488	10.0673	3.9297
chr10	50336714	50417078	NM_000124	2074	ERCC6	Group2	7.75623	9.90843	12.4972	9.04394	11.3308	9.48187
chr15	33057835	33067746	NM_014106	54989	FLJ20582	Group2	7.91898	8.57767	9.63293	9.03963	9.88858	3.4279
chr12	67488246	67520481	NM_006881	4193	MDM2	Group2	8.07429	9.42596	10.1858	9.032	10.5996	4.22302
chr9	110817240	110922046	NM_032012	23731	C9orf5	Group2	8.02277	8.81208	10.138	9.02399	9.8577	4.23048
chr3	159310585	159745276	NM_016625	51319	RSRC1	Group2	7.78769	8.24448	9.38762	9.02023	9.88488	3.19986
chr7	98993980	99012012	NM_001009956	79027	ZNF655	Group2	8.15064	8.83343	10.3355	9.01957	10.1717	4.36975
chr3	32123147	32185205	NM_015141	23171	GPD1L	Group2	7.9083	8.93266	9.49642	9.00616	9.55773	3.17624
chr2	201950174	202024499	NM_015049	66008	TRAK2	Group2	8.44418	9.1459	10.8001	8.99589	10.2619	4.71183
chr7	87095664	87297691	NM_138290	154661	RPIB9	Group2	7.5516	8.52829	9.17945	8.9881	9.35886	3.25571
chr14	30432760	30565340	NM_014574	29966	STRN3	Group2	8.01642	8.77243	9.80961	8.9866	9.08736	3.58638
chr5	64921262	64955943	NM_033228	373	TRIM23	Group2	7.45519	8.75063	9.13733	8.9839	9.21972	3.36427
chr13	41038960	41433221	NM_015058	23078	RP11-125A7.3	Group2	8.00866	8.60535	9.90983	8.9837	9.596	3.80234
chr14	56927023	56947636	NM_001011713	122830	NAT12	Group2	8.3665	9.07906	9.94749	8.97908	10.0837	3.16198
chr18	63324798	63334947	NM_032160	92126	C18orf4	Group2	8.19566	8.70554	10.9693	8.97647	10.0387	5.54735
chr12	42516228	43069808	NM_032256	84216	TMEM117	Group2	8.46481	8.823	10.2098	8.97557	9.65846	3.48992
chr6	158450534	158509257	NM_032861	84947	SERAC1	Group2	8.1739	9.7405	9.83174	8.97492	9.54632	3.31568
chr2	71412396	71515697	NM_001014972	27332	ZNF638	Group2	8.06184	8.97022	9.97403	8.97487	9.92252	3.82439
chr5	113725914	113860096	NM_021614	3781	KCNN2	Group2	8.35922	8.57023	10.776	8.97486	9.16817	4.83352
chr7	26673211	26870866	NM_003930	8935	SCAP2	Group2	8.31607	8.97712	9.92703	8.96982	9.53951	3.22192
chr20	57948950	57955964	NM_022106	63939	C20orf177	Group2	8.11089	8.70449	10.0266	8.96129	9.96959	3.83149
chr10	92970524	93030721	NM_032373	84333	PCGF5	Group2	7.52452	8.40123	9.69407	8.95751	9.82152	4.3391
chr1	178190746	178349138	NM_014810	9857	CEP350	Group2	7.92997	8.51672	9.63722	8.95552	9.7567	3.41451
chr12	67488246	67520481	NM_006878	4193	MDM2	Group2	7.84849	9.32945	10.0408	8.95204	10.5709	4.38454
chr14	34291687	34414604	NM_013448	11177	BAZ1A	Group2	7.60888	7.9583	9.19065	8.95179	9.65718	3.16355
chr12	55443374	55467841	NM_003725	8630	HSD17B6	Group2	7.78135	9.53825	10.8269	8.95083	8.49338	6.09099
chr15	53906422	54073127	NM_006154	4734	NEDD4	Group2	7.62736	8.29448	9.59577	8.94813	9.6056	3.93682
chr12	7398825	7488015	NM_174941	283316	CD163L1	Group2	7.61007	8.84092	9.39675	8.93878	9.7882	3.57335
chr1	118120661	118123180	XM_927290	644047	LOC644047	Group2	8.75186	8.30543	10.7299	8.93363	10.6782	3.95603
chr1	35972200	35974098	XM_927840	642981	LOC642981	Group2	7.74629	7.77576	9.40113	8.92562	10.7999	3.30968
chr6	10503883	10523256	NM_003220	7020	TFAP2A	Group2	9.73715	12.1833	12.6372	8.92241	10.1569	5.8
chr4	166348237	166463749	NM_007246	11275	KLHL2	Group2	7.79853	8.34355	9.82335	8.92214	9.8353	4.04962
chr3	8896559	8980146	NM_020165	56852	RAD18	Group2	7.6607	8.5363	9.26904	8.91978	9.93354	3.21668
chr1	183532142	183553084	NM_006469	10625	IVNS1ABP	Group2	8.22823	9.12971	10.1282	8.9098	9.46077	3.79989
chr1	148122633	148124856	NM_003528	8349	HIST2H2BE	Group2	10.1412	9.25265	12.0093	8.90935	9.67165	3.73635
chr15	40290025	40352923	NM_015497	25963	TMEM87A	Group2	8.11531	9.20307	9.93732	8.90831	9.51123	3.64402
chr9	103200983	103212763	NM_003452	7743	ZNF189	Group2	8.29453	8.84312	10.0078	8.90355	9.97104	3.42652
chr5	79308314	79322841	NM_001010891	345778	MTX3	Group2	7.84255	8.61868	9.76037	8.90238	9.89071	3.83565
chr5	140454420	140457148	NM_018936	56133	PCDHB2	Group2	9.29563	9.57364	11.394	8.9023	9.42858	4.19679
chr14	38686765	38709269	NM_177452	122553	TRAPPC6B	Group2	8.01491	8.12334	10.0606	8.90197	9.65846	4.09128
chr5	143517918	143530387	NM_030799	81555	YIPF5	Group2	7.97896	8.40688	10.1922	8.90087	9.7321	4.42653
chr21	29222336	29287095	NM_015565	26046	ZNF294	Group2	7.47308	8.79645	9.27284	8.90049	9.69901	3.59952
chr5	133560046	133589849	NM_002715	5515	PPP2CA	Group2	7.46395	8.26271	9.43448	8.89801	9.99171	3.94106
chr4	184797785	184817301	NM_152682	201965	RWDD4A	Group2	8.17954	9.05614	10.4497	8.89488	10.1305	4.54038
chr9	88092467	88159189	NM_024617	79670	ZCCHC6	Group2	7.4989	8.27015	9.70998	8.89161	9.9973	4.42215
chrX	24077823	24142549	NM_003410	7543	ZFX	Group2	7.65414	8.05461	9.57947	8.89131	9.71365	3.85066
chr17	24612771	24645203	NM_020772	57532	NUFIP2	Group2	8.04616	8.60842	9.84338	8.88972	9.97396	3.59445
chr12	61146866	61273325	NM_015026	23041	MON2	Group2	7.94589	8.65704	10.0334	8.87957	9.96452	4.17504
chr16	54100454	54174655	NM_017839	54947	AYTL1	Group2	8.11678	8.38266	9.92421	8.87639	9.99326	3.61486
chr5	135496434	135546321	NM_001001419	4090	SMAD5	Group2	8.08239	7.98742	9.74187	8.8613	10.0966	3.31896
chr6	129246034	129879404	NM_000426	3908	LAMA2	Group2	8.62433	8.93014	10.2442	8.85976	9.56088	3.23974
chr13	25684904	25694508	NM_005977	6049	RNF6	Group2	7.71234	8.49442	9.29391	8.85966	9.4066	3.16314
chr12	122346407	122400941	NM_018183	55206	SBNO1	Group2	7.92666	8.57746	10.2346	8.85945	10.1929	4.61586
chr15	82854127	82861082	NM_198079	374650	FLJ40113	Group2	8.58596	9.3688	10.2077	8.85624	9.74581	3.24346
chr12	30753752	30798715	NM_001002259	65981	C1QDC1	Group2	8.75946	9.21204	10.9486	8.84937	10.5146	4.37828
chr9	36026905	36114448	NM_021111	8434	RECK	Group2	9.17995	8.33419	11.3586	8.84893	9.4839	4.35722
chr1	145695516	145712066	NM_005266	2702	GJA5	Group2	9.04958	9.13956	12.8344	8.84644	9.41918	7.56972
chr15	59931879	60139939	NM_017684	54832	VPS13C	Group2	7.99037	8.47375	9.87514	8.84535	9.56488	3.76953
chr10	5766812	5846887	XM_374765	54906	C10orf18	Group2	8.044	8.75784	10.1304	8.84324	10.0437	4.17275
chr4	151405260	152156099	NM_006726	987	LRBA	Group2	7.59296	8.09526	9.43412	8.84042	9.579	3.68231
chr16	33027774	33031395	XM_496150	653547	LOC653547	Group2	8.97542	10.198	10.708	8.8398	10.401	3.46508
chr6	10506133	10520593	NM_001032280	7020	TFAP2A	Group2	9.66423	12.239	12.5104	8.83568	10.1313	5.69228
chr1	233396834	233558123	NM_016374	51742	ARID4B	Group2	7.91363	8.3919	9.60249	8.83164	9.57715	3.37773
chr12	110948875	111030980	NM_024953	80018	C12orf30	Group2	7.51175	8.20098	9.586	8.8305	9.73333	4.14851
chr2	135392862	135431057	NM_001241	905	CCNT2	Group2	7.90314	8.89171	9.52402	8.82687	9.75698	3.24176
chr8	64243733	64287897	NM_152758	253943	YTHDF3	Group2	7.78537	8.07383	9.55676	8.82554	9.69629	3.54279
chr2	166439090	166518594	NM_024753	79809	TTC21B	Group2	7.76645	8.30888	9.37519	8.8235	9.70724	3.21748
chr8	67636969	67688036	XM_034274	4603	MYBL1	Group2	8.0166	7.8701	9.89312	8.82222	10.405	3.75304
chr4	10050601	10068130	NM_053042	85460	KIAA1729	Group2	8.06005	8.31053	10.1518	8.82193	9.8213	4.18341
chr15	26715270	26729459	XM_496034	653717	LOC653717	Group2	8.91332	9.61804	11.0014	8.79877	10.6707	4.17625
chr4	128773569	128857380	NM_015693	27152	PDZD6	Group2	8.03686	9.02797	9.67922	8.79385	9.21727	3.28472
chr7	130835560	130891908	NM_001018111	5420	PODXL	Group2	8.10171	8.35694	9.9604	8.78318	10.2145	3.71737
chr10	5478582	5490414	NM_005863	10276	NET1	Group2	8.34684	8.71758	10.923	8.77344	10.3863	5.15235
chr12	30753752	30798715	NM_023925	65981	C1QDC1	Group2	8.86948	9.21384	10.9768	8.76579	10.6049	4.21463
chr12	49080916	49160055	NM_052879	113251	LARP4	Group2	7.71357	8.23768	9.40672	8.76314	9.50331	3.38631
chr4	126534540	126632373	NM_024582	79633	FAT4	Group2	7.77634	8.48081	9.62812	8.76209	9.58868	3.70355
chr9	76787692	76833130	NM_152420	138199	C9orf41	Group2	7.90231	7.9752	9.90395	8.75589	10.0013	4.00328
chr5	43325253	43349241	NM_002130	3157	HMGCS1	Group2	8.42467	8.6705	10.0273	8.75256	10.0574	3.20534
chr8	71186820	71478574	NM_006540	10499	NCOA2	Group2	7.62974	8.08569	9.26587	8.75149	9.48388	3.27226
chr10	91051782	91058661	NM_001547	3433	IFIT2	Group2	7.5477	8.09378	9.36093	8.75072	9.60627	3.62646
chr11	67680082	67737360	NM_017635	51111	SUV420H1	Group2	8.48546	8.5947	10.0684	8.75064	9.64743	3.16598
chr8	124859507	124894263	NM_144963	157769	FAM91A1	Group2	7.51582	8.10983	9.14703	8.73838	9.51526	3.26242
chr11	10489800	10519350	NM_016422	50862	RNF141	Group2	7.61537	7.90171	10.3436	8.73426	9.68872	5.4565
chr1	100208127	100261594	NM_012243	23443	SLC35A3	Group2	7.86027	8.35478	9.55395	8.73382	9.49097	3.38735
chr9	42660989	42705356	XM_926299	653165	LOC653165	Group2	7.9526	8.6781	9.69294	8.73162	10.0591	3.48069
chr12	67488246	67520481	NM_006879	4193	MDM2	Group2	7.75526	9.12355	9.42981	8.73093	9.99039	3.3491
chr5	77692109	77810636	NM_004866	9522	SCAMP1	Group2	7.67154	8.85036	9.48771	8.72442	9.38297	3.63234
chr2	171556813	171725206	NM_012290	9874	TLK1	Group2	7.39623	8.58932	9.39053	8.7212	9.23421	3.98858
chr13	20848507	20931423	NM_153251	253832	ZDHHC20	Group2	7.99162	8.75491	9.85645	8.71776	9.91338	3.72966
chr5	140583261	140586044	NM_018934	56122	PCDHB14	Group2	8.16271	8.97496	10.4683	8.71513	9.24542	4.61121
chrY	13526170	13541784	NM_004660	8653	DDX3Y	Group2	7.82762	8.50472	10.2253	8.71232	9.78308	4.7954
chr5	139485704	139488575	NM_001007189	492311	LOC492311	Group2	8.15117	8.57165	10.5068	8.70367	9.15758	4.7113
chr17	12510230	12607686	NM_153604	93649	MYOCD	Group2	8.67213	9.67116	11.7697	8.70289	9.93701	6.19506
chr9	107360244	107443219	NM_006731	2218	FCMD	Group2	7.58229	7.67796	9.40758	8.69519	9.56107	3.65057
chr16	49333485	49390029	NM_015247	1540	CYLD	Group2	7.87937	8.55292	9.99038	8.69403	10.0036	4.22201
chr6	16407321	16869700	NM_000332	6310	ATXN1	Group2	8.02536	9.78675	9.81968	8.6922	9.07472	3.58863
chr13	97403929	97474551	NM_002271	3843	RANBP5	Group2	7.6492	8.60079	9.39252	8.69014	9.4359	3.48664
chr3	65314945	65999549	NM_001033057	9223	MAGI1	Group2	7.95273	9.0224	9.57811	8.68885	9.31789	3.25076
chrX	107221589	107284552	NM_052936	115201	ATG4A	Group2	7.86448	7.95235	9.86487	8.68798	9.69189	4.00079
chr10	69712422	69762690	NM_022129	64081	MAWBP	Group2	7.90778	8.19408	9.79819	8.68692	9.17012	3.78082
chr8	103285906	103320522	NM_015713	50484	RRM2B	Group2	7.56548	7.73724	9.20866	8.68589	9.32855	3.28636
chr16	68580745	68590125	XM_496129	283970	LOC283970	Group2	9.03818	11.5441	11.4002	8.68372	10.8958	4.72408
chr1	109892823	109938498	NM_006496	2773	GNAI3	Group2	7.64498	8.62153	9.26095	8.66972	9.31913	3.23194
chr11	86189210	86199923	NM_007173	11098	PRSS23	Group2	7.9156	8.1329	10.2107	8.6539	9.34709	4.59026
chrX	70502838	70601025	NM_004606	6872	TAF1	Group2	7.74213	8.87577	9.33195	8.64566	9.42365	3.17963
chr9	78982180	79222219	NM_001018037	23230	VPS13A	Group2	7.90189	8.53667	9.49039	8.64121	9.43523	3.17701
chr5	36229571	36278001	NM_153013	133686	FLJ30596	Group2	7.93426	8.47736	9.98629	8.63655	9.59721	4.10405
chr2	44249503	44315246	NM_177968	5495	PPM1B	Group2	7.81662	8.41284	9.46367	8.63521	9.4768	3.2941
chrX	107221589	107284552	NM_178270	115201	ATG4A	Group2	7.77558	7.973	9.83354	8.62998	9.52474	4.11592
chr8	104102444	104154461	NM_001007254	528	ATP6V1C1	Group2	7.70537	8.32096	9.3274	8.62874	9.67002	3.24406
chr3	174598937	175483810	NM_014932	22871	NLGN1	Group2	7.44969	8.28444	9.0721	8.62512	8.9779	3.24482
chr10	38423280	38452286	NM_001007094	7587	ZNF37A	Group2	8.17981	8.33628	10.1366	8.62102	10.1115	3.91359
chr12	4467161	4517898	NM_020374	57102	C12orf4	Group2	8.31849	8.48934	9.97845	8.61363	10.2015	3.31992
chr13	39127813	39224633	NM_020751	57511	COG6	Group2	7.64107	7.90959	9.73287	8.61313	9.39975	4.1836
chr1	98281500	98283602	NM_001001688	400765	FLJ35409	Group2	8.39578	8.66947	10.7233	8.59477	9.68367	4.65507
chr3	143650768	143780341	NM_001184	545	ATR	Group2	7.8082	7.94993	9.60663	8.59451	9.84643	3.59685
chr4	6760328	6762455	NM_152301	114932	MRFAP1L1	Group2	8.29495	8.21446	10.1691	8.59433	10.0152	3.74821
chr13	102249399	102291882	NM_017693	54841	BIVM	Group2	8.04613	8.14542	9.96923	8.59128	9.73689	3.8462
chr3	133861835	133879312	NM_024818	79876	UBE1DC1	Group2	7.71409	8.00646	9.42391	8.59009	9.51463	3.41965
chr17	36787446	36792162	NM_021013	3885	KRTHA4	Group2	9.36839	10.0261	12.5747	8.58871	10.5381	6.41254
chr15	32458560	32487180	NM_015003	23015	GOLGA8A	Group2	8.83153	9.6976	11.0612	8.58239	10.5326	4.45943
chr6	142510102	142583778	NM_016485	51534	C6orf55	Group2	7.7983	8.51392	9.3926	8.5752	9.39824	3.1886
chr4	177478108	177487348	NM_021928	60559	SPCS3	Group2	8.43238	8.59746	10.4761	8.57518	9.64604	4.08749
chr12	67488246	67520481	NM_006882	4193	MDM2	Group2	7.48254	8.94882	9.68227	8.57099	10.1488	4.39946
chr7	107997591	108002530	NM_012328	4189	DNAJB9	Group2	7.74432	8.52384	9.42795	8.56843	8.59512	3.36727
chr3	183993984	184122117	NM_014616	23200	ATP11B	Group2	7.47404	8.00487	9.26081	8.56723	9.39168	3.57354
chr6	110608316	110660116	NM_015891	51362	CDC40	Group2	7.4297	8.21255	9.12883	8.56574	9.41836	3.39825
chr6	2964213	2969129	NM_001013680	401233	LOC401233	Group2	7.61119	8.28895	9.65451	8.56273	9.11357	4.08664
chrX	83205639	83341032	NM_014496	27330	RPS6KA6	Group2	7.78942	8.56976	9.99809	8.56118	9.24441	4.41735
chr20	5475287	5539672	NM_019593	56261	RP5-1022P6.2	Group2	7.50483	8.86475	9.60264	8.55533	8.86541	4.19563
chr1	92746840	93030549	NM_005665	7813	EVI5	Group2	7.72825	7.75505	9.55874	8.54816	9.3272	3.66098
chr3	120670488	120696245	NM_152305	56983	C3orf9	Group2	7.74171	8.43281	9.63339	8.54291	9.31595	3.78336
chr5	140537613	140540205	NM_019120	56128	PCDHB8	Group2	8.0268	8.70197	10.559	8.53925	9.32212	5.06442
chr2	191453840	191538517	NM_014905	2744	GLS	Group2	8.14525	8.28428	11.8358	8.5272	9.91934	7.3811
chr8	67705041	67742006	NM_025054	80124	VCPIP1	Group2	7.83586	8.08537	9.54514	8.51799	9.52228	3.41857
chr19	49361156	49373678	NM_001032372	7769	ZNF226	Group2	8.28239	8.55957	9.90613	8.51239	9.75973	3.24747
chr12	61324034	61614100	XM_350880	57460	PPM1H	Group2	7.78737	9.9358	11.9161	8.50696	9.1617	8.2575
chr11	17067860	17147864	NM_002645	5286	PIK3C2A	Group2	7.33495	8.27716	9.28349	8.49636	9.67822	3.89709
chr14	52266681	52309232	NM_145251	6815	STYX	Group2	7.30786	7.78855	9.21744	8.49592	9.34561	3.81915
chr1	161378715	161439496	NM_003617	8490	RGS5	Group2	7.24291	7.47225	8.8931	8.49554	9.4205	3.30037
chr14	85066240	85164023	NM_013231	23768	FLRT2	Group2	7.8103	9.28873	11.5999	8.48965	9.86759	7.5792
chr10	69770869	69837028	NM_017987	55680	RUFY2	Group2	7.57684	8.07826	9.29257	8.48505	9.36895	3.43146
chr7	16605936	16651923	NM_020319	57037	ANKMY2	Group2	7.56866	8.13035	9.64073	8.48475	9.54395	4.14413
chr18	59207402	59240673	NM_004869	9525	VPS4B	Group2	7.6229	7.84639	9.33225	8.47018	9.41755	3.4187
chr10	119754418	119796104	NM_014904	22841	RAB11FIP2	Group2	7.7765	8.25719	9.46416	8.46665	9.33954	3.37532
chr5	76361987	76396794	NM_018046	55109	AGGF1	Group2	7.79715	8.00637	9.46859	8.46096	9.80296	3.34288
chr1	87152949	87348252	NM_012262	9653	HS2ST1	Group2	7.35802	7.80841	9.27911	8.45418	9.66689	3.84219
chrX	12066505	12650450	NM_014728	9758	FRMPD4	Group2	7.55526	9.6149	9.59572	8.44626	9.33394	4.08092
chr6	83834103	83934846	NM_015018	23033	DOPEY1	Group2	7.45095	7.88371	9.45725	8.44306	9.19325	4.0126
chr8	101338463	101384663	NM_015435	25897	RNF19	Group2	7.63187	8.28267	9.38899	8.44281	9.44761	3.51424
chr4	142006174	142274066	NM_020724	57484	RNF150	Group2	7.34553	9.42062	9.39079	8.43764	9.15548	4.09052
chr11	107598768	107745036	NM_000051	472	ATM	Group2	7.3134	7.78089	9.61561	8.43138	9.38809	4.60442
chr12	31428984	31635219	NM_144973	160518	MGC24039	Group2	7.82644	8.6445	9.56887	8.42629	9.28731	3.48485
chr8	19305951	19584374	NM_018371	55790	ChGn	Group2	7.84219	8.14737	10.0997	8.41997	9.69793	4.51497
chr10	99884424	99994642	NM_014472	27291	C10orf28	Group2	7.82313	7.95397	9.45153	8.41159	9.62238	3.2568
chr10	69351670	69505046	NM_022079	26091	HERC4	Group2	7.53319	8.16689	9.51542	8.40633	9.61885	3.96446
chr8	108330885	108579430	NM_001146	284	ANGPT1	Group2	7.93984	8.71942	9.85097	8.39618	9.40329	3.82226
chr6	116528691	116673546	NM_152729	221294	NT5DC1	Group2	7.71636	8.12488	9.31116	8.38613	9.39362	3.1896
chr21	33726662	33774120	NM_006134	757	TMEM50B	Group2	8.36081	8.72689	10.3002	8.3826	9.71837	3.87883
chr3	108336195	108450428	XM_298151	344595	LOC344595	Group2	8.25725	8.08296	10.0727	8.37908	9.17416	3.6308
chr19	48203648	48222471	NM_002785	5680	PSG11	Group2	8.97264	8.97162	11.2486	8.37212	10.0343	4.55201
chr2	208839235	208931720	NM_001002881	200576	PIP5K3	Group2	7.67027	7.88443	9.35836	8.37172	9.47624	3.37617
chr10	94342970	94405130	NM_004523	3832	KIF11	Group2	6.93581	7.09095	8.53597	8.35677	9.79662	3.20033
chr6	101953674	102623474	NM_175768	2898	GRIK2	Group2	7.73684	9.12792	11.7422	8.34866	9.5869	8.01071
chr1	71301561	71319333	NM_005455	9406	ZNF265	Group2	7.83889	8.03479	9.58623	8.34676	9.84225	3.49468
chr8	133856785	133929285	NM_016018	51105	PHF20L1	Group2	7.88323	7.93512	9.65751	8.34227	9.33924	3.54856
chr1	207944813	207974918	NM_005525	3290	HSD11B1	Group2	7.52629	7.79332	9.28053	8.33616	9.5322	3.50848
chr1	181422021	181480662	NM_005562	3918	LAMC2	Group2	7.52579	8.03555	9.32638	8.33606	9.08633	3.60118
chr13	37108794	37341935	NM_016179	7223	TRPC4	Group2	7.45092	9.38659	9.32914	8.32787	8.57034	3.75643
chr17	37029219	37034335	NM_000422	3872	KRT17	Group2	8.94699	8.6766	12.2142	8.32576	8.59542	6.53443
chr1	166414794	166437976	NM_152902	261726	TIPRL	Group2	7.75824	8.10837	9.44458	8.31257	8.71207	3.37269
chr3	197923711	197946166	NM_017861	54965	PIGX	Group2	7.61778	8.07994	9.27088	8.31138	9.20745	3.30619
chr14	94622318	94677808	NM_030621	23405	DICER1	Group2	7.88971	8.12258	9.86862	8.30755	9.70899	3.9578
chr2	203708717	203790962	NM_198945	65065	NBEAL1	Group2	7.77554	8.23492	9.55341	8.30706	9.4121	3.55574
chr13	29674766	29779163	NM_001014380	84056	KATNAL1	Group2	7.30613	7.50361	9.32208	8.30024	9.37096	4.03188
chr20	8061295	8813547	NM_015192	23236	PLCB1	Group2	7.67948	8.03082	9.43288	8.29268	8.93433	3.5068
chr1	143920470	143994184	NM_203458	388677	NOTCH2NL	Group2	7.81254	9.19594	9.88339	8.288	10.0439	4.14171
chr13	73158149	73606043	NM_007249	11278	KLF12	Group2	7.17103	7.56844	8.91647	8.28756	9.20435	3.49088
chr12	32546360	32684940	NM_139241	121512	FGD4	Group2	7.3755	7.85578	9.17621	8.28432	8.35146	3.60143
chr3	74394411	74653033	NM_020872	5067	CNTN3	Group2	7.57467	8.02585	9.39825	8.28141	8.93879	3.64716
chr7	12217450	12243411	NM_018374	54664	TMEM106B	Group2	7.48351	8.24017	9.19453	8.27073	9.41622	3.42204
chr17	46396280	46479270	NM_172345	9043	SPAG9	Group2	7.63393	8.24639	9.58302	8.2687	9.35301	3.89817
chr2	62274257	62305370	NM_033252	10678	B3GNT2	Group2	7.74487	8.30032	9.59771	8.25984	9.26103	3.70568
chr15	49528180	49702241	NM_015263	23312	DMXL2	Group2	7.59293	7.73381	9.31081	8.24085	9.37562	3.43577
chr1	78017896	78116680	NM_198549	374986	FAM73A	Group2	7.3491	8.03051	8.98188	8.23746	8.92547	3.26558
chr6	117988124	118030374	NM_001017408	57120	GOPC	Group2	7.37737	7.5273	9.73689	8.23085	9.53352	4.71903
chrX	149487726	149592272	NM_000252	4534	MTM1	Group2	7.28362	7.91061	8.93149	8.22504	8.81193	3.29575
chr2	170392263	170494641	XM_926951	643647	LOC643647	Group2	7.39841	8.15271	9.18607	8.22274	9.09419	3.57533
chr2	224329949	224410507	NM_178814	130340	AP1S3	Group2	7.72293	8.05761	9.50493	8.22174	8.99654	3.564
chr5	32824701	32827576	NM_024563	79614	C5orf23	Group2	7.6694	8.73633	11.2122	8.22106	9.9778	7.0856
chr10	50393249	50402332	NM_170753	267004	PGBD3	Group2	7.70741	9.11124	11.821	8.21797	10.3352	8.22716
chr21	32922943	33022148	NM_003895	8867	SYNJ1	Group2	7.20542	7.55111	9.48066	8.21217	9.26337	4.55048
chr4	109033878	109051558	NM_152621	166929	MGC26963	Group2	8.29364	8.63952	10.8782	8.20982	9.56942	5.16912
chr12	75681498	75771607	NM_015336	23390	ZDHHC17	Group2	7.41015	8.42815	9.09283	8.20753	8.96386	3.36537
chr6	26304990	26307443	NM_003530	8351	HIST1H3D	Group2	8.29792	8.19697	9.9723	8.18264	8.23611	3.34877
chr22	19458382	19472008	NM_000185	3053	SERPIND1	Group2	7.57125	8.39783	9.2723	8.1702	8.88397	3.40211
chr4	154345067	154479918	NM_015271	23321	TRIM2	Group2	7.71598	7.69483	9.60052	8.16703	9.37199	3.76908
chr1	181484001	181654360	NM_015039	23057	NMNAT2	Group2	7.90869	8.08289	10.4827	8.16102	9.78271	5.14799
chr1	195788007	196010947	NM_144977	163486	DENND1B	Group2	7.33821	8.27073	9.20026	8.15519	8.73208	3.72411
chr2	62276765	62305368	NM_006577	10678	B3GNT2	Group2	7.73361	8.2066	9.44732	8.15233	9.329	3.42743
chr10	124124209	124181856	NM_001001974	59338	PLEKHA1	Group2	7.39442	7.69016	9.15266	8.14317	8.85842	3.51648
chr19	61607529	61628212	NM_152478	147949	ZNF583	Group2	7.54786	7.66185	9.15686	8.13315	9.18943	3.218
chr3	181802653	181811453	NM_133462	151613	TTC14	Group2	8.00589	8.33385	9.89014	8.12953	9.90582	3.7685
chr4	111189991	111339220	NM_024090	79071	ELOVL6	Group2	7.7743	7.61507	9.55571	8.12832	9.56442	3.56282
chr15	61127688	61149884	NM_001018008	7168	TPM1	Group2	8.02882	9.57209	10.4769	8.12821	9.9696	4.89611
chr14	56805379	56826545	NM_018229	55745	C14orf108	Group2	7.57489	7.78826	9.44362	8.12617	9.28331	3.73744
chr4	75449723	75473341	NM_001432	2069	EREG	Group2	7.083	7.2358	8.68005	8.12489	9.73954	3.19411
chr6	73388555	73962301	NM_019842	56479	KCNQ5	Group2	7.87073	8.02614	9.63703	8.11671	9.38185	3.53259
chr1	10995265	11008136	NM_007375	23435	TARDBP	Group2	7.55978	7.88915	9.22189	8.1105	9.69851	3.32422
chr6	163755664	163911167	NM_206853	9444	QKI	Group2	7.66299	7.97919	9.24678	8.08318	8.82687	3.16759
chr4	24987945	25029218	NM_013367	29945	ANAPC4	Group2	7.30476	7.86251	9.03123	8.08106	9.19867	3.45292
chr3	144019400	144090624	NM_013363	26577	PCOLCE2	Group2	7.84407	8.6891	9.71998	8.07747	8.39072	3.75182
chr1	232107301	232526885	NM_173508	148641	SLC35F3	Group2	7.93566	7.54362	9.51971	8.06117	8.55555	3.1681
chr14	49654811	49767751	NM_006939	6655	SOS2	Group2	7.5469	7.69408	9.36954	8.05658	9.42771	3.64528
chr10	46177873	46182763	NM_001040053	N/A	N/A	Group2	7.98352	9.46987	9.86012	8.03836	9.59856	3.7532
chr2	170514547	170648883	NM_172070	130507	ZNF650	Group2	7.1529	7.5106	9.32017	8.03027	8.81995	4.33454
chr5	67622250	67633405	NM_181504	5295	PIK3R1	Group2	7.58158	7.76721	10.273	8.01983	9.69736	5.38287
chr1	109408520	109420147	NM_005645	6884	TAF13	Group2	7.95412	7.78897	9.63968	8.01461	8.83764	3.37113
chr16	72969372	72983419	NM_001018059	440348	LOC440348	Group2	8.20547	8.66944	9.80469	8.012	8.6117	3.19844
chr9	87351274	87546709	NM_015239	23287	AGTPBP1	Group2	7.34062	7.679	8.97374	8.0067	8.94929	3.26623
chr6	28217694	28233215	NM_006298	7745	ZNF192	Group2	7.42692	8.28792	9.10021	7.99617	8.9966	3.34657
chr11	33650552	33652224	NM_152314	120196	C11orf69	Group2	7.65611	7.97075	9.58265	7.99335	8.97221	3.85308
chr6	17708564	17719929	NM_016255	51439	FAM8A1	Group2	7.34627	7.54554	9.14725	7.98131	8.8941	3.60195
chr13	51496827	51505702	NM_021645	9724	UTP14C	Group2	7.3018	7.75074	9.40493	7.97526	8.73102	4.20626
chr5	127447381	127553279	NM_001046	6558	SLC12A2	Group2	7.09078	7.44405	8.73757	7.96695	8.80833	3.29357
chr2	55256288	55312953	NM_152385	130162	FLJ31438	Group2	7.692	8.28229	9.3418	7.93666	9.04411	3.2996
chr8	38965483	38973198	NM_001024380	83877	TM2D2	Group2	8.154	7.88994	9.80025	7.92252	9.30669	3.2925
chr8	97575057	97693213	NM_002998	6383	SDC2	Group2	7.66546	8.0117	9.37705	7.91872	8.07025	3.42318
chr1	25441326	25446572	NM_207035	57035	C1orf63	Group2	7.99703	8.29401	10.5675	7.91717	9.60211	5.14087
chr15	21151433	21162447	XM_370839	653061	LOC653061	Group2	8.27063	9.16405	10.2039	7.90706	9.61349	3.86647
chr4	125804915	125851382	NM_020337	57182	ANKRD50	Group2	7.09112	7.5697	8.90684	7.89924	8.95574	3.63145
chr18	31488593	31545792	NM_020474	2589	GALNT1	Group2	7.33424	7.35541	9.60025	7.88086	8.86482	4.53202
chr7	86347173	86412298	NM_152748	222223	KIAA1324L	Group2	8.04194	7.84875	10.2751	7.88085	8.5204	4.46641
chr5	149320638	149347156	NM_000112	1836	SLC26A2	Group2	7.26976	7.61355	8.90035	7.88018	8.84507	3.26117
chr6	126143999	126293950	NM_181782	135112	NCOA7	Group2	7.20238	7.52674	8.91105	7.87091	8.50705	3.41734
chr17	46151975	46185071	NM_016424	51747	CROP	Group2	8.01861	8.38698	10.2756	7.86627	10.2569	4.51408
chr2	165249501	165406174	NM_014900	22837	COBLL1	Group2	7.18777	7.95349	9.77852	7.85625	8.48772	5.18151
chr2	95886943	95974596	NM_001010914	400986	LOC400986	Group2	8.05234	8.08698	10.0249	7.85166	10.0653	3.94509
chr5	31229552	31360994	NM_004932	1004	CDH6	Group2	6.95295	7.13219	10.0707	7.84079	9.06066	6.23554
chr21	36993860	37044088	NM_005069	6493	SIM2	Group2	8.59471	7.70699	10.243	7.83304	9.90689	3.29664
chr2	206748284	206786390	NM_005279	2825	GPR1	Group2	7.46918	9.52878	10.3118	7.80506	9.452	5.68519
chr15	48639781	48766260	NM_017672	54822	TRPM7	Group2	7.05822	7.9664	8.80891	7.80475	8.9501	3.50138
chr1	25441326	25446572	NM_020317	57035	C1orf63	Group2	7.92645	7.95011	9.74907	7.79129	9.0105	3.64525
chr4	123967312	124038840	NM_002006	2247	FGF2	Group2	7.18647	7.38935	9.08159	7.79077	8.85664	3.79024
chr8	70541426	70735701	NM_015170	23213	SULF1	Group2	7.30213	8.89016	11.9878	7.78797	9.58261	9.37135
chr19	58260991	58298488	NM_033288	90338	ZNF160	Group2	7.52493	8.06445	9.18294	7.76234	8.96006	3.31602
chr6	3966594	4010216	NM_003913	8899	PRPF4B	Group2	7.61783	7.78463	9.2959	7.7564	9.31904	3.35614
chrX	52742670	52752974	NM_175698	6757	SSX2	Group2	7.79254	7.85394	9.39246	7.74667	7.47293	3.19984
chr5	137301547	137396619	NM_016603	51306	C5orf5	Group2	7.42843	7.74591	9.67824	7.73651	9.16448	4.49961
chr7	92597303	92615616	NM_152703	219285	SAMD9L	Group2	7.13378	7.17144	8.71817	7.73441	9.03612	3.16877
chr2	165652285	165768801	NM_006922	6328	SCN3A	Group2	7.32454	8.12243	10.5422	7.72678	9.14547	6.43527
chr9	86474445	86620441	NM_001007097	4915	NTRK2	Group2	7.83661	7.93636	9.69509	7.72532	7.97703	3.71697
chr5	140547076	140551295	NM_019119	56127	PCDHB9	Group2	7.55152	7.87832	9.68002	7.72518	8.28426	4.257
chr17	62391474	62459980	NM_014405	27092	CACNG4	Group2	8.14904	8.84209	9.97152	7.71273	8.24102	3.64495
chr2	236739045	236741391	NM_001485	2637	GBX2	Group2	7.29899	8.53568	8.94623	7.71262	7.48477	3.29448
chr15	32605469	32613203	NM_001023567	440270	GOLGA8B	Group2	7.66532	8.61903	10.1965	7.7094	9.53839	5.06235
chr17	25919187	25922981	XM_496202	440421	LOC440421	Group2	7.86255	7.7365	12.8229	7.70387	7.97072	9.92071
chr15	98149717	98152522	XM_927895	644800	LOC644800	Group2	7.99015	8.44684	9.90078	7.6725	9.42782	3.82126
chr12	132008119	132042941	NM_183238	90462	ZNF605	Group2	7.36731	7.50453	8.96421	7.66645	8.96473	3.1938
chr5	125786999	125857955	NM_023927	65983	GRAMD3	Group2	7.47085	7.53438	9.62172	7.65864	8.97383	4.30175
chr15	28482509	28493532	XM_926998	643699	LOC643699	Group2	7.6995	8.56886	9.46608	7.65314	9.09248	3.53316
chr15	87147993	87218835	NM_013227	176	AGC1	Group2	7.66246	8.98784	13.7145	7.64106	8.61559	12.1041
chr9	72189332	72219393	NM_001206	687	KLF9	Group2	7.12744	8.03993	8.93769	7.63791	8.20828	3.62052
chr1	143562782	143706379	NM_014644	9659	PDE4DIP	Group2	7.79156	8.52292	9.44668	7.63582	9.12612	3.31023
chr14	54563593	54585960	NM_080867	122809	SOCS4	Group2	7.08411	7.12887	8.99437	7.63106	9.15678	3.82052
chr3	77172620	77779351	NM_002942	6092	ROBO2	Group2	7.15887	7.42991	10.4153	7.61544	9.29254	6.51291
chr7	76662534	76667080	NM_006682	10875	FGL2	Group2	7.85992	7.32155	9.52722	7.5865	7.4247	3.33461
chr1	196148257	196165896	NM_001014434	56956	LHX9	Group2	7.59855	7.57875	9.4575	7.5839	7.52217	3.71792
chr6	108469305	108502634	NM_014028	28962	OSTM1	Group2	7.28883	7.57724	9.04849	7.57317	8.42792	3.51933
chr2	97465651	97494144	NM_020970	57730	KIAA1641	Group2	8.02622	8.16758	10.4766	7.56599	9.9441	4.90075
chr1	207926172	207974918	NM_181755	3290	HSD11B1	Group2	7.2935	7.23324	9.01228	7.5649	8.45009	3.43756
chr3	27127397	27232970	NM_001031741	152110	NEK10	Group2	7.4796	7.64348	9.62604	7.55458	8.71076	4.29287
chr6	7486868	7531945	NM_001008844	1832	DSP	Group2	7.47654	9.47607	11.904	7.55057	11.4656	8.85489
chr1	64983365	65071500	NM_018211	55225	RAVER2	Group2	6.99358	7.27995	8.65453	7.542	8.3528	3.3219
chr11	7937766	7941624	NM_176821	338322	NALP10	Group2	7.23946	7.42788	9.1294	7.53034	8.86696	3.77988
chr11	111313320	111398515	NM_001037954	85458	DIXDC1	Group2	7.34109	7.89282	9.25151	7.51603	8.69648	3.82083
chr5	143530629	143837137	NM_020768	57528	KCTD16	Group2	7.15133	8.0926	8.9489	7.49885	7.68646	3.59514
chr2	165463057	165520281	NM_173512	151258	FLJ39822	Group2	7.47907	7.51033	10.0835	7.47778	7.69254	5.20884
chr11	27344083	27450869	NM_018490	55366	LGR4	Group2	7.26117	7.51147	8.97329	7.47534	8.49011	3.42425
chr3	157491519	157739239	NM_172159	7881	KCNAB1	Group2	7.21872	7.24141	8.90287	7.46948	8.7333	3.3683
chr9	78416112	78518458	NM_015225	23273	KIAA0367	Group2	8.24508	8.31842	11.802	7.43693	8.11131	7.1138
chr13	98704971	98708629	NM_005292	2841	GPR18	Group2	7.16139	8.05303	8.74783	7.43477	9.02588	3.17288
chr15	28891750	28893912	XM_927092	643811	LOC643811	Group2	7.42371	8.13066	9.53418	7.43013	9.38819	4.22093
chr2	233206567	233255730	NM_025202	80303	EFHD1	Group2	7.57025	7.44938	9.38253	7.39393	7.27568	3.62457
chrX	47957184	47961338	XM_926879	643575	LOC643575	Group2	7.38809	7.33891	9.61584	7.379	7.42885	4.4555
chr15	87147993	87218835	NM_001135	176	AGC1	Group2	7.59547	9.18791	13.744	7.37196	8.81474	12.297
chr4	134289919	134293854	NM_020815	57575	PCDH10	Group2	7.44855	7.36662	9.69406	7.36473	7.72753	4.49101
chr12	14818561	14822201	NM_018267	55766	H2AFJ	Group2	7.35685	7.22628	9.19612	7.36429	8.90285	3.67854
chr7	21549357	21907987	NM_003777	8701	DNAH11	Group2	6.89571	7.21849	9.27377	7.36135	9.13602	4.75612
chr5	32747421	32823013	NM_000908	4883	NPR3	Group2	7.14644	7.97331	9.26998	7.34301	8.50528	4.24709
chrX	102217404	102234678	NM_022052	56000	NXF3	Group2	7.3404	7.43791	10.2027	7.33911	9.05538	5.72466
chr10	92661836	92671012	NM_014391	27063	ANKRD1	Group2	7.37637	7.51221	10.0848	7.30128	7.69546	5.41694
chr13	83349343	83354529	NM_052910	114798	SLITRK1	Group2	6.90114	7.92303	8.8576	7.30069	9.13112	3.91292
chr5	140541163	140545980	NM_020957	57717	PCDHB16	Group2	6.68255	7.37676	8.85417	7.21312	8.03614	4.34325
chr4	154083584	154120288	NM_033393	85462	KIAA1727	Group2	7.40645	8.00202	9.48936	7.21019	8.05933	4.16582
chr11	16765785	16992535	NM_175058	144100	PLEKHA7	Group2	7.29773	7.25979	9.69287	7.20758	8.42536	4.79028
chr15	82871430	82915030	NM_207382	388165	FLJ43276	Group2	7.14437	7.70786	9.12431	7.1638	8.67357	3.95987
chr2	228444570	228497270	NM_178821	164781	WDR69	Group2	7.19351	7.4095	9.04581	7.1597	7.76025	3.7046
chr1	86662412	86694829	NM_006536	9635	CLCA2	Group2	7.10993	7.50995	10.0595	7.12971	8.90685	5.89908
chr3	101950868	102195004	NM_015429	25890	ABI3BP	Group2	7.01064	7.2885	8.87689	7.08242	8.05217	3.73251
chrX	47999740	48011823	NM_005635	6756	SSX1	Group2	6.91393	7.16778	10.2693	7.04827	7.12736	6.7108
chr12	54760158	54783395	NM_001982	2065	ERBB3	Group2	7.07356	7.96782	8.99783	7.0437	7.29578	3.84854
chr2	165858837	165954785	NM_021007	6326	SCN2A2	Group2	6.76955	6.86108	8.89466	7.01552	8.03589	4.25022
chr4	41057560	41395767	NM_014988	22998	DKFZP686A01247	Group2	7.1489	7.60244	12.082	7.00619	8.17245	9.86612
chr7	121300642	121489326	NM_002851	5803	PTPRZ1	Group2	6.85897	6.94248	9.28824	6.90892	7.05678	4.85853
chr4	101326049	101330636	NM_145244	115265	DDIT4L	Group3	8.96131	6.81222	6.7982	6.79748	6.88155	-4.32623
chr11	68208602	68215219	NM_015973	51083	GAL	Group3	8.44159	6.91733	6.85108	6.86073	6.81119	-3.18102
chr1	100957884	100977189	NM_001078	7412	VCAM1	Group3	8.90484	6.92582	6.85397	6.93215	6.85997	-4.10173
chr15	21481646	21483543	NM_002487	4692	NDN	Group3	9.74511	7.02917	7.0002	6.94439	6.95308	-5.48981
chr6	33797423	33822660	NM_054111	117283	IHPK3	Group3	8.8137	7.13445	6.8482	6.98589	6.83164	-3.931
chr18	27332202	27380855	NM_001943	1829	DSG2	Group3	9.57542	7.21888	6.97169	7.08241	6.98105	-5.20747
chrX	65300833	65403956	NM_014799	9843	HEPH	Group3	11.0962	7.6462	7.39166	7.08488	7.0149	-7.40913
chr11	5230996	5232587	NM_000184	3048	HBG2	Group3	8.66427	7.53827	6.96292	7.12096	6.92981	-3.40269
chr9	25666966	25668848	NM_001004125	286319	TUSC1	Group3	10.1004	7.17927	7.01051	7.15979	7.03317	-6.1798
chr4	166519537	166638926	NM_001873	1363	CPE	Group3	8.9026	7.04243	7.29247	7.20488	7.94258	-3.22027
chr22	28206218	28217279	NM_021076	4744	NEFH	Group3	10.4528	7.50026	7.06126	7.21554	7.0254	-6.78316
chr20	35583020	35585506	NM_181689	4826	NNAT	Group3	11.2853	7.63179	7.85434	7.24461	7.689	-6.86188
chr15	90738143	90812962	NM_006011	8128	ST8SIA2	Group3	9.42336	7.47222	7.25491	7.2548	7.1947	-4.3369
chr1	201576374	201586912	NM_002023	2331	FMOD	Group3	10.1396	7.5066	7.13102	7.27178	7.94885	-6.01724
chr1	158352171	158380005	NM_000702	477	ATP1A2	Group3	9.66883	7.9629	7.50863	7.27688	7.47367	-4.3204
chr17	9754650	9803491	NM_003644	8522	GAS7	Group3	10.2684	8.2314	7.27949	7.3041	7.2679	-5.97786
chr11	74975610	75057127	NM_033063	4135	MAP6	Group3	9.77796	7.38548	7.36263	7.35589	7.30015	-4.83066
chr9	91181971	91284431	NM_006378	10507	SEMA4D	Group3	9.05108	7.58806	7.4402	7.4012	7.67973	-3.22176
chr3	12169567	12175647	NM_003256	7079	TIMP4	Group3	9.31369	7.52054	7.16478	7.43815	7.37758	-4.29782
chrX	17728091	17730428	NM_021785	10742	RAI2	Group3	8.86799	7.32473	7.26974	7.44448	7.58739	-3.19649
chr18	5382387	5533986	NM_012307	23136	EPB41L3	Group3	10.5952	7.90173	7.35125	7.46224	7.29954	-6.48794
chrX	107285501	107569367	NM_001847	1288	COL4A6	Group3	10.3885	7.42188	7.77867	7.46932	7.52648	-5.21967
chr7	150128786	150133141	NM_018487	55365	HCA112	Group3	10.4275	7.54241	7.28947	7.48133	7.19585	-6.27609
chr9	133154944	133174468	NM_032728	84814	PPAPDC3	Group3	9.54845	7.15424	7.52357	7.48419	7.25858	-4.04975
chr20	35583020	35585506	NM_005386	4826	NNAT	Group3	10.5507	7.62806	7.67022	7.48581	7.62845	-5.76091
chr8	144878091	144882798	NM_198488	286077	FAM83H	Group3	9.11028	7.40217	7.24042	7.52308	7.28926	-3.73971
chr4	5067213	5072098	NM_018659	54360	CYTL1	Group3	11.632	7.89467	7.15819	7.5321	7.25944	-8.94765
chr9	132315479	132366482	NM_000050	445	ASS	Group3	12.7958	8.704	8.08262	7.53527	7.88583	-9.42634
chr18	6931884	7107813	NM_005559	284217	LAMA1	Group3	10.0928	7.76681	7.78119	7.56528	7.60014	-4.62329
chr11	129780027	129804098	NM_007037	11095	ADAMTS8	Group3	10.5229	7.5589	7.22763	7.59523	7.23844	-6.59045
chr4	140406775	140420829	NM_032623	84709	OSAP	Group3	11.1587	7.68994	7.36301	7.60881	6.88851	-7.59129
chr5	152850498	153171354	NM_000827	2890	GRIA1	Group3	9.43158	8.03894	7.69722	7.61114	7.71068	-3.46873
chr7	150119321	150129296	NM_014020	28959	LR8	Group3	12.4337	7.80871	7.65391	7.63379	7.50527	-9.55955
chr10	12978630	13083710	NM_031455	83643	CCDC3	Group3	9.76411	7.31252	6.76095	7.68653	6.87162	-6.00633
chr10	70881231	70937429	NM_012339	23555	TSPAN15	Group3	8.94775	7.62366	7.23329	7.69383	7.35456	-3.42892
chr6	3794630	3796550	NM_012135	26240	FAM50B	Group3	8.99163	7.36143	7.25964	7.73587	7.2116	-3.46398
chr5	172674331	172689112	NM_003714	8614	STC2	Group3	12.0567	7.77009	7.56228	7.77992	8.04312	-8.98884
chr17	71978745	71995436	NM_001005498	79651	RHBDF2	Group3	9.45474	7.69807	7.17022	7.78039	7.23634	-4.56904
chr17	53952614	53961662	NM_004574	5414	2004-09-01	Group3	8.76197	7.66566	7.07098	7.79917	7.08932	-3.38197
chr20	2722714	2729282	NM_019609	56265	CPXM	Group3	10.7191	7.79129	7.56442	7.80058	7.53336	-6.30936
chr19	41333663	41335611	NM_001864	1346	COX7A1	Group3	11.2343	8.53216	7.6578	7.84787	7.47571	-7.15296
chr2	219991342	219999705	NM_001927	1674	DES	Group3	10.7243	7.86251	7.77741	7.84904	7.63941	-5.89379
chr11	11248998	11600128	NM_198516	374378	GALNTL4	Group3	10.219	9.21136	7.49295	7.86368	7.57304	-5.45203
chr1	201414552	201422500	NM_001276	1116	CHI3L1	Group3	9.80247	7.82643	7.70276	7.86832	7.73145	-4.19943
chr9	135018160	135029122	NM_021996	26301	GBGT1	Group3	9.41298	7.86681	7.62831	7.87894	7.4332	-3.56935
chr15	22652790	22774822	NM_022805	6638	SNRPN	Group3	11.4074	11.4062	7.33848	7.88365	7.22755	-8.13785
chr1	219026893	219054353	NM_022746	64757	MOSC1	Group3	10.2305	8.1412	7.18272	7.88823	7.55164	-6.09559
chr22	43477032	43512225	NM_001017528	55615	PRR5	Group3	10.5984	10.1086	7.78719	7.89066	7.30868	-5.62247
chr20	45719558	45848215	NM_198596	55959	SULF2	Group3	9.42713	7.55349	7.23537	7.89515	7.49008	-4.38352
chr22	43451351	43512225	NM_001017530	55615	PRR5	Group3	10.6973	10.2708	7.86797	7.90998	7.30839	-5.65857
chr20	57003634	57015697	NM_001336	1522	CTSZ	Group3	10.0728	8.00908	7.95338	7.91226	8.04765	-4.23888
chr3	171619358	171634581	NM_005602	5010	CLDN11	Group3	12.4034	8.08032	7.69486	7.93063	7.61531	-9.41717
chr7	143601317	143610400	XM_926614	653250	LOC653250	Group3	9.67687	7.94679	7.77316	7.96699	7.44397	-3.80742
chr11	7642908	7651397	NM_016229	51700	CYB5R2	Group3	10.767	10.352	8.32203	7.97885	9.26724	-4.88984
chr20	39402973	39422636	NM_022896	64900	LPIN3	Group3	9.72614	8.0876	7.92059	8.00996	7.83636	-3.61109
chr11	56931002	56951099	NM_014096	29015	SLC43A3	Group3	11.4293	8.36063	7.21933	8.02434	7.55205	-8.41987
chr10	104152365	104168891	NM_002779	5662	PSD	Group3	9.80419	9.23156	7.93259	8.0778	7.97831	-3.7432
chr17	69721290	69769754	NM_032646	94015	TTYH2	Group3	9.04114	7.97214	7.40423	8.09632	7.55683	-3.27382
chr9	139234525	139236031	XM_926884	653323	LOC653323	Group3	9.50627	7.7205	7.51047	8.09975	7.54594	-3.9916
chr20	45719558	45848215	NM_018837	55959	SULF2	Group3	9.63362	7.72561	7.23722	8.11436	7.58475	-4.7928
chrX	129133453	129146525	NM_004794	9363	RAB33A	Group3	9.76437	8.48741	7.66797	8.12728	7.77696	-4.19279
chr5	149761394	149772516	NM_004355	972	CD74	Group3	9.83771	8.09957	7.73642	8.13269	7.78561	-4.20258
chr7	30917992	30931656	NM_198098	358	AQP1	Group3	11.6006	7.75366	8.4297	8.14001	7.86022	-6.3419
chr3	140718969	140741180	NM_002899	5947	RBP1	Group3	10.9615	8.15571	7.73356	8.18631	7.62066	-6.45591
chr18	19972952	19995562	NM_153770	26256	CABYR	Group3	9.1361	8.08037	7.54101	8.1883	7.9937	-3.19018
chr4	8322391	8359734	NM_053044	94031	HTRA3	Group3	9.14153	7.26969	7.08218	8.19811	7.34446	-4.11869
chr15	77001161	77024475	NM_004390	1512	CTSH	Group3	9.78305	9.09869	7.69347	8.21029	7.37438	-4.17915
chr8	134272493	134310753	NM_003882	8840	WISP1	Group3	9.54352	7.92408	6.95454	8.22534	7.25436	-5.17796
chr22	36783207	36801653	NM_001039583	9463	PICK1	Group3	10.0968	8.37992	7.71113	8.25787	8.55836	-4.77129
chr7	38389829	38637545	NM_001635	273	AMPH	Group3	10.2724	8.82451	8.3556	8.25974	8.25994	-3.8335
chr8	134272493	134309235	NM_080838	8840	WISP1	Group3	9.3332	8.08155	7.50852	8.2743	7.73291	-3.64936
chr13	77368543	77390934	NM_003991	1910	EDNRB	Group3	9.54966	7.53322	7.42493	8.28254	7.40467	-4.24947
chr10	71482622	71556244	NM_018649	55506	H2AFY2	Group3	11.0894	9.18625	7.51085	8.29114	7.56845	-7.15718
chr4	8645334	8672388	NM_001014447	8532	CPZ	Group3	10.3595	8.41823	8.63578	8.29833	7.91935	-3.44747
chr6	11088977	11152563	NM_017770	54898	ELOVL2	Group3	9.07895	8.80874	6.85864	8.30183	7.42727	-4.44062
chr2	26248518	26266030	XM_097977	150946	FAM59B	Group3	10.1092	8.57481	7.1683	8.31348	7.4149	-5.88187
chr3	52460157	52463098	NM_003280	7134	TNNC1	Group3	10.9129	8.38741	7.76359	8.3379	7.63223	-6.29864
chr1	158636987	158665088	NM_020335	57216	VANGL2	Group3	11.212	10.4146	7.35951	8.37685	7.62275	-7.70493
chr16	87237197	87244958	NM_000101	1535	CYBA	Group3	12.9296	8.05215	7.86741	8.37731	7.68057	-10.1245
chr19	44206500	44215038	NM_178820	126433	FBXO27	Group3	8.73756	7.77821	6.96028	8.40016	7.98952	-3.55456
chr5	149761392	149772525	NM_001025158	972	CD74	Group3	9.83762	8.48086	8.18774	8.40657	7.80983	-3.29976
chr7	27160814	27162821	NM_006896	3204	HOXA7	Group3	11.3703	8.42096	8.16846	8.41557	7.69188	-6.40366
chr15	38923934	38937145	NM_001032367	6692	SPINT1	Group3	9.57794	8.7144	7.86356	8.41696	8.11884	-3.42876
chr21	31414351	31853161	NM_003253	7074	TIAM1	Group3	9.2893	7.44163	7.42972	8.42688	8.11699	-3.71916
chr17	46067226	46124062	NM_003786	8714	ABCC3	Group3	10.6755	8.59773	7.90228	8.44399	8.20819	-5.54638
chr9	138726850	138738310	NM_152421	138311	FAM69B	Group3	9.68359	8.18061	7.1946	8.45164	7.50998	-4.97798
chr19	51605924	51608681	NM_032040	83987	CCDC8	Group3	9.57778	7.841	7.43036	8.46988	7.93536	-4.29484
chr9	138991776	138996015	NM_000954	5730	PTGDS	Group3	10.1992	8.84774	7.91515	8.48582	7.70978	-4.56804
chr2	217206371	217237404	NM_000597	3485	IGFBP2	Group3	11.8251	10.0269	9.45432	8.50757	9.50694	-4.74148
chr17	53952614	53961662	NM_080417	5414	2004-09-01	Group3	9.46295	8.55833	7.79424	8.51539	7.74034	-3.33742
chr16	82885901	82920951	NM_021197	58189	WFDC1	Group3	11.3636	9.72507	9.76732	8.53915	7.13805	-3.19255
chr11	124726419	124808264	NM_022062	63876	PKNOX2	Group3	10.0728	7.93649	6.99197	8.54036	7.16037	-6.16164
chr10	5021964	5050207	NM_001354	1646	AKR1C2	Group3	9.79208	8.98654	8.11496	8.59864	8.43533	-3.35424
chr10	49896257	49993565	NM_001031746	196740	C10orf72	Group3	9.73438	9.00473	7.79917	8.61382	7.84185	-3.87042
chr16	31120307	31121752	NM_013258	29108	PYCARD	Group3	10.0982	8.19042	7.62652	8.61384	7.87645	-4.94333
chr4	109188149	109309027	NM_016269	51176	LEF1	Group3	8.87749	7.55744	7.23084	8.62545	7.53058	-3.2933
chr1	20771712	20817983	NM_001785	978	CDA	Group3	9.9661	8.58267	8.27376	8.63446	8.17528	-3.38468
chr4	53423251	53427759	NM_023940	65997	RASL11B	Group3	10.3476	8.56471	8.48072	8.63979	8.50419	-3.73383
chr4	4438883	4471685	NM_001040101	27065	D4S234E	Group3	11.513	8.61312	7.81362	8.66825	7.62267	-7.39875
chr11	120036237	120362179	NM_014619	2900	GRIK4	Group3	10.6958	10.1678	8.97432	8.67072	7.9999	-3.44297
chr13	43845977	43869850	NM_001010897	387923	C13orf21	Group3	9.21346	8.33358	7.37859	8.68736	8.06737	-3.66974
chr19	8180256	8233302	NM_024552	79603	LASS4	Group3	10.4592	9.17684	8.65366	8.69618	8.26722	-3.61098
chr11	60374982	60380020	NM_004778	11251	GPR44	Group3	9.6642	8.02269	7.05158	8.70317	7.47866	-5.22525
chr20	44956915	45250899	NM_005244	2139	EYA2	Group3	9.79643	8.54975	7.96331	8.70812	8.55364	-3.66625
chr1	154308428	154318386	XM_044166	92312	LOC92312	Group3	9.82806	8.88362	7.65121	8.7397	8.43147	-4.35371
chr15	76184045	76210933	NM_006383	10518	CIB2	Group3	10.5267	8.22532	7.79043	8.75992	7.79648	-5.47251
chr6	36206239	36215820	NM_002754	5603	MAPK13	Group3	10.7219	8.43441	8.43034	8.76139	8.73789	-4.58309
chr2	219354948	219388259	NM_000784	1593	CYP27A1	Group3	11.5404	10.1193	8.50869	8.77792	8.3378	-6.06342
chr1	29435610	29525899	NM_005704	10076	PTPRU	Group3	10.1652	8.97661	8.14897	8.78611	7.95366	-4.0325
chr11	5246155	5247949	NM_005330	3046	HBE1	Group3	9.95538	9.02768	8.36964	8.7903	8.36571	-3.1715
chr3	58465902	58497956	NM_003500	8309	ACOX2	Group3	11.0337	9.6566	8.28771	8.80308	9.08337	-5.4919
chr18	75256759	75390311	NM_006162	4772	NFATC1	Group3	9.71492	9.08988	7.43735	8.80322	7.81711	-4.55514
chr10	72102564	72190664	NM_080722	140766	ADAMTS14	Group3	10.6169	9.93247	8.69694	8.81364	7.87436	-3.83996
chr10	4995453	5010158	NM_001353	1645	AKR1C1	Group3	9.87665	9.18022	8.27883	8.81392	8.51165	-3.19563
chr19	660001	699328	NM_002579	5064	PALM	Group3	11.0333	9.49875	8.66712	8.81795	8.03906	-4.73233
chr18	19972952	19995562	NM_138643	26256	CABYR	Group3	10.3456	8.72632	8.43024	8.83654	8.90587	-3.83079
chr17	58863396	58877277	NM_001017916	1534	CYB561	Group3	10.6274	8.17706	7.42626	8.8484	7.45256	-6.4022
chr7	30917992	30931656	NM_000385	358	AQP1	Group3	11.3221	8.85721	8.88053	8.85624	8.41394	-4.88317
chr21	42946930	43068688	NM_001001567	5152	PDE9A	Group3	11.032	7.80883	7.0162	8.85631	7.08011	-8.03161
chr15	63460877	63502463	NM_020962	57722	NOPE	Group3	8.64089	8.26449	6.59284	8.85898	7.95387	-4.0961
chr20	48032933	48038830	NM_005985	6615	SNAI1	Group3	10.2596	8.43522	8.39815	8.8653	8.62646	-3.72299
chr14	76298284	76319111	NM_014909	22846	VASH1	Group3	11.1187	9.52335	9.14813	8.86569	8.64971	-3.94106
chrX	101655265	101658355	NM_021992	11013	TMSL8	Group3	9.3473	8.37433	7.75142	8.86777	8.60438	-3.19176
chr1	21708455	21777489	NM_000478	249	ALPL	Group3	10.5367	10.3357	7.60383	8.88016	8.04651	-5.86583
chr2	85658227	85662665	NM_003761	8673	VAMP8	Group3	10.2649	8.80371	8.43299	8.88332	8.27198	-3.66374
chr15	81009638	81094275	NM_030594	64506	CPEB1	Group3	10.4793	9.92749	8.06184	8.89329	8.89173	-4.83492
chr19	7608010	7618707	NM_006949	6813	STXBP2	Group3	11.5923	8.65628	8.44835	8.91447	8.3961	-6.28794
chr16	31120307	31121752	NM_145183	29108	PYCARD	Group3	10.264	8.13977	7.60006	8.92079	7.7445	-5.32788
chr2	96354872	96357806	NM_001008949	150771	KIAA1754L	Group3	9.98938	9.38913	7.37342	8.92218	7.98958	-5.23194
chr21	42946930	43068688	NM_001001576	5152	PDE9A	Group3	11.154	7.96591	6.83224	8.93081	6.97132	-8.64361
chrX	151837320	151892672	NM_007150	7739	ZNF185	Group3	10.0288	8.82698	7.34398	8.9312	9.1138	-5.36962
chr17	7766751	7773478	NM_004732	9196	KCNAB3	Group3	9.39939	8.18693	7.4516	8.93141	7.639	-3.89559
chr1	11631034	11637326	NM_012168	26232	FBXO2	Group3	10.134	8.7356	8.05356	8.93588	7.50374	-4.16091
chr11	73034870	73051512	NM_021200	58473	PLEKHB1	Group3	9.70112	8.07637	7.56907	8.94155	8.03696	-4.26409
chr17	17656110	17681050	NM_001005291	6720	SREBF1	Group3	10.291	9.53154	8.71069	8.95	8.684	-3.16071
chr7	100592516	100595572	NM_003378	7425	VGF	Group3	9.6527	8.07438	8.04929	8.96849	8.12561	-3.20681
chr8	86313268	86319828	XM_376783	401466	C8orf59	Group3	10.1022	8.67466	8.3066	8.97532	8.49712	-3.5912
chr1	152014391	152019257	NM_024330	11000	SLC27A3	Group3	10.5968	9.44478	8.84583	8.98564	8.05532	-3.50194
chr1	28078826	28085771	NM_004848	9473	C1orf38	Group3	9.43632	8.66235	7.60964	8.98702	7.88118	-3.65336
chr1	224886013	224991818	NM_002221	3707	ITPKB	Group3	10.9353	8.81999	8.44668	8.9976	7.80738	-4.9772
chr18	76016110	76106388	NM_032510	84552	PARD6G	Group3	10.6717	9.48724	7.70799	8.99938	7.83451	-5.92752
chr9	138348725	138372493	NM_015597	26086	GPSM1	Group3	10.435	9.49222	8.69616	9.01611	7.92889	-3.47758
chr4	109306987	109308247	XM_928052	644980	LOC644980	Group3	9.26969	7.58166	7.03769	9.02639	7.57859	-4.46399
chr17	72035034	72045377	NM_134268	114757	CYGB	Group3	9.46189	7.56819	7.07102	9.03125	7.09701	-4.78173
chr9	139234528	139235279	NM_031297	83459	DKFZP761H1710	Group3	10.251	8.9673	8.64011	9.0544	8.42379	-3.22173
chr4	79694613	79752463	NM_005139	306	ANXA3	Group3	10.017	8.61664	8.3157	9.05937	7.98055	-3.40255
chr16	87021379	87034660	XM_040592	84627	ZNF469	Group3	10.841	9.30896	9.20301	9.08442	8.67872	-3.27606
chr11	94439756	94441934	NM_032102	10929	SRP46	Group3	9.91703	8.98162	8.07526	9.11008	9.35723	-3.68355
chr9	115175518	115178162	NM_031219	81932	HDHD3	Group3	10.1046	8.88537	8.28705	9.11045	8.64774	-3.635
chr1	26744929	26774107	NM_001006665	6195	RPS6KA1	Group3	9.93902	8.78265	8.29527	9.11771	8.73361	-3.2875
chr7	30758275	30763743	NM_006774	11185	INMT	Group3	10.9526	7.46436	7.46401	9.14022	7.92075	-6.97711
chr12	130878893	130902272	NM_016155	4326	MMP17	Group3	9.65813	8.70423	7.97041	9.14359	8.07956	-3.37546
chr7	101715171	101748898	NM_020979	10603	APS	Group3	10.0521	9.11755	7.77568	9.15349	8.02378	-4.55293
chr11	67007096	67015150	NM_003977	9049	AIP	Group3	9.51167	8.86901	7.64845	9.15949	7.91232	-3.72644
chr11	7642908	7651397	NM_001001336	51700	CYB5R2	Group3	10.8289	10.4609	9.1001	9.17783	9.60323	-3.45759
chr9	27099440	27220165	NM_000459	7010	TEK	Group3	10.3099	8.76458	8.55251	9.20204	8.44082	-3.5147
chr16	69950126	69981836	NM_007088	794	CALB2	Group3	10.1136	8.85332	8.17969	9.20316	7.89371	-3.86786
chr20	55399869	55417795	NM_017495	55544	RNPC1	Group3	10.3175	9.21035	7.96879	9.20734	8.48669	-4.69731
chr11	44911164	44929010	NM_006034	9537	TP53I11	Group3	13.4377	12.6831	10.6826	9.2148	8.50552	-5.5101
chr8	23104914	23138584	NM_003844	8797	TNFRSF10A	Group3	9.06104	8.82274	7.4784	9.23228	8.7878	-3.16529
chr19	45007829	45016681	NM_006484	9149	DYRK1B	Group3	10.3567	9.04116	8.5004	9.23266	8.22289	-3.7125
chr1	226404175	226414150	NM_020435	57165	GJA12	Group3	9.78243	8.83595	8.13613	9.23747	8.52005	-3.29261
chr5	175979815	175990163	NM_003085	6620	SNCB	Group3	9.93705	8.09091	7.54258	9.2437	7.76201	-4.78894
chr22	31999062	32646410	NM_004737	9215	LARGE	Group3	11.6135	10.3556	8.51755	9.24418	8.09772	-6.19196
chr11	789178	795245	NM_018494	55367	LRDD	Group3	9.83327	8.95097	8.05203	9.24768	8.34424	-3.56247
chr11	789178	794464	NM_145887	55367	LRDD	Group3	9.95465	8.98694	8.00312	9.25171	8.31986	-3.90306
chr19	7487074	7491911	NM_018083	140467	ZNF358	Group3	9.75095	8.96873	8.13614	9.25214	8.07976	-3.22962
chr11	789178	795245	NM_145886	55367	LRDD	Group3	9.89644	9.02662	8.19814	9.25872	8.392	-3.39661
chr3	50280043	50289577	NM_001005914	7869	SEMA3B	Group3	10.7358	10.3673	9.07028	9.26844	8.79671	-3.33102
chr12	49605035	49612555	NM_014033	25840	METTL7A	Group3	9.25335	8.34612	7.62723	9.26954	8.81545	-3.25224
chr22	30066664	30072249	NM_032051	23598	ZNF278	Group3	10.1337	9.45979	8.46709	9.27658	8.68553	-3.33323
chr9	89771180	89779487	NM_001039803	23552	CCRK	Group3	9.93887	9.56109	7.44047	9.28109	8.5478	-4.99682
chr5	175979815	175990163	NM_001001502	6620	SNCB	Group3	9.92633	7.91466	7.15372	9.28116	7.70968	-5.54521
chr11	66087515	66092623	NM_003793	8722	CTSF	Group3	10.6299	9.70922	8.01688	9.28431	7.98011	-5.22605
chr19	45007829	45016681	NM_004714	9149	DYRK1B	Group3	10.4517	9.10348	8.54446	9.28947	8.24952	-3.81451
chr22	29848960	29860683	NM_001002837	27124	PIB5PA	Group3	10.3769	9.70112	8.67954	9.29083	8.33681	-3.39482
chr5	149656969	149662129	NM_001012301	340075	ARSI	Group3	11.0264	9.30609	8.69096	9.33815	9.24475	-4.67082
chr11	60916654	60922890	NM_016499	51259	MGC13379	Group3	9.96359	9.52248	7.79841	9.34798	8.67434	-4.33036
chr17	43264098	43269692	NM_033413	90506	LRRC46	Group3	9.48407	8.43654	7.65435	9.36889	8.47225	-3.65944
chr7	5289100	5310216	NM_153247	222962	SLC29A4	Group3	10.4593	9.11763	8.5258	9.38912	8.0448	-3.86695
chr11	57121602	57138902	NM_000062	710	SERPING1	Group3	12.666	10.2087	8.61286	9.39868	10.3009	-8.10624
chr10	44775224	44810178	NM_032023	83937	RASSF4	Group3	10.6138	9.23372	8.24611	9.40147	8.62532	-4.73543
chr10	4858425	4880254	NM_031436	83592	AKR1CL2	Group3	9.70166	8.65523	7.82019	9.40502	8.73912	-3.76294
chr9	93943704	93947207	XM_926228	642825	LOC642825	Group3	10.196	8.50933	8.27602	9.41384	8.33858	-3.84004
chr4	111433587	111434165	XM_928176	645145	LOC645145	Group3	10.3482	9.24804	8.55604	9.41932	8.43159	-3.58436
chr19	44662891	44673368	NM_001001563	92609	TIMM50	Group3	10.4944	9.3835	8.84139	9.43018	8.78101	-3.30605
chr19	10258649	10260198	NM_001039132	3386	ICAM4	Group3	10.1283	8.32829	7.566	9.43914	7.52131	-5.1246
chr6	16346789	16403759	NM_006877	2766	GMPR	Group3	10.1189	9.07613	8.01662	9.45327	8.90404	-4.20454
chr19	43433716	43439012	NM_033256	94274	PPP1R14A	Group3	10.9276	9.55144	8.77077	9.4555	8.32171	-4.3137
chr7	150409104	150411021	NM_031434	83590	C7orf21	Group3	10.879	9.4677	8.99317	9.45803	8.42735	-3.77158
chr22	22529058	22557054	NM_001024938	66035	SLC2A11	Group3	10.0319	9.07398	8.42737	9.4771	8.35128	-3.209
chr16	82540172	82557437	NM_013370	29948	OKL38	Group3	9.92799	9.9932	8.32024	9.48378	8.10126	-3.21551
chr11	61279436	61312565	NM_013279	745	C11orf9	Group3	10.5017	9.57838	8.90951	9.48381	9.07607	-3.18438
chr22	35214235	35233015	NM_024955	80020	RP5-1119A7.4	Group3	10.3748	9.29283	8.376	9.49754	9.38913	-3.99757
chr1	28071641	28085779	NM_001039477	9473	C1orf38	Group3	10.0046	9.05189	7.79114	9.51005	8.35441	-4.42689
chr17	31082870	31094653	NM_033315	91608	RASL10B	Group3	11.5283	9.58562	8.62954	9.52163	8.91451	-5.79751
chr16	49727829	49742653	NM_002968	6299	SALL1	Group3	9.37423	8.76994	7.76975	9.52687	8.49885	-3.20896
chr5	174084207	174090508	NM_002449	4488	MSX2	Group3	11.4183	9.20093	8.84266	9.52929	9.06449	-5.15118
chr10	11824388	11846071	NM_024693	79746	ECHDC3	Group3	10.2719	8.95025	8.43278	9.53857	8.1403	-3.67828
chr13	109973413	110012072	NM_017817	55647	RAB20	Group3	10.0589	9.94924	8.47355	9.55494	8.99893	-3.17065
chr22	37803081	37813694	NM_021822	60489	APOBEC3G	Group3	10.692	9.90113	9.02902	9.55687	9.06325	-3.3259
chr16	69950126	69981836	NM_001740	794	CALB2	Group3	10.5531	9.39421	8.3258	9.5633	7.88962	-4.45466
chr12	56284870	56289850	NM_178502	196403	DTX3	Group3	10.4865	9.56849	8.03346	9.63498	7.97609	-4.90618
chr15	62819145	62854823	NM_194272	348093	RBPMS2	Group3	10.7581	9.55532	8.69178	9.63796	9.5346	-4.13259
chr14	105205502	105210208	NM_001040070	649897	LOC649897	Group3	10.1512	9.40577	8.55856	9.6476	8.58135	-3.18537
chr17	7393139	7405649	NM_172089	407977	TNFSF12-TNFSF13	Group3	10.6345	9.48571	8.31021	9.64899	8.00346	-4.64848
chr10	135018653	135021519	NM_198472	282969	C10orf125	Group3	10.6655	9.04733	8.6404	9.65055	8.68459	-4.0502
chr18	75256759	75329165	NM_172390	4772	NFATC1	Group3	10.2865	9.16582	7.65626	9.65409	8.50732	-5.26046
chr17	38412350	38419999	NM_005533	3430	IFI35	Group3	10.4258	9.38707	8.68716	9.66476	9.13675	-3.47721
chr9	88749097	88751924	NM_002048	2619	GAS1	Group3	10.7356	9.6522	8.51268	9.67565	8.47594	-4.44577
chr7	48095270	48114855	NM_003364	7378	UPP1	Group3	10.614	9.75107	8.71733	9.68199	9.19362	-3.79344
chr22	19684060	19686404	NM_001008695	80764	THAP7	Group3	10.1931	9.34757	8.58876	9.69153	8.99651	-3.20877
chr17	44007873	44010742	NM_024015	3214	HOXB4	Group3	10.8542	9.24541	9.15192	9.69334	9.90882	-3.40458
chr1	26481359	26505710	NM_145345	91544	UBXD5	Group3	10.3788	9.22186	8.12598	9.70921	9.11583	-4.50571
chr1	153290385	153301876	NM_207196	8751	ADAM15	Group3	10.7393	9.47832	9.14192	9.71052	8.59241	-3.1948
chr16	11255774	11257540	NM_003745	8651	SOCS1	Group3	11.0864	9.80288	8.62706	9.71233	8.95848	-4.91877
chr17	7402339	7405642	NM_172087	8741	TNFSF13	Group3	10.6854	9.39453	8.21755	9.71848	7.98612	-4.93575
chr17	7402339	7405642	NM_003808	8741	TNFSF13	Group3	10.6177	9.49255	8.18119	9.72436	7.99193	-4.87301
chr11	46834994	46896749	NM_002334	4038	LRP4	Group3	9.29312	9.05329	7.44154	9.72544	9.36063	-3.70316
chr11	64635949	64640278	NM_003273	7108	TM7SF2	Group3	10.1076	8.84753	8.39827	9.73077	8.52067	-3.41856
chr16	65513088	65516920	NM_004165	6236	RRAD	Group3	10.9718	9.2628	7.77446	9.75078	8.92187	-6.39458
chr21	41720023	41753008	NM_002462	4599	MX1	Group3	9.95187	8.25153	7.67112	9.75365	10.4038	-4.5615
chr16	1979968	1984277	NM_004209	9143	SYNGR3	Group3	9.58093	8.75351	7.93034	9.76234	8.4736	-3.30119
chr14	53486206	53493362	NM_001202	652	BMP4	Group3	12.3995	10.7331	8.41784	9.77225	7.98058	-7.96329
chr1	158017382	158018957	NM_017823	54935	DUSP23	Group3	10.9632	9.79659	9.16399	9.7777	9.30169	-3.59842
chr3	45098772	45162918	NM_022842	64866	CDCP1	Group3	10.6997	8.734	7.04563	9.7854	8.42627	-7.30815
chr10	6034339	6059543	NM_002189	3601	IL15RA	Group3	10.3387	9.1002	8.47789	9.79947	9.17823	-3.72158
chr9	35663914	35671152	NM_001216	768	CA9	Group3	9.82981	9.43412	8.20549	9.80072	9.42842	-3.24864
chr19	1389362	1391492	NM_001018	6209	RPS15	Group3	9.95932	8.93925	8.37367	9.80551	9.09451	-3.17129
chr20	56701267	56724307	NM_024663	79716	NPEPL1	Group3	10.3328	9.19771	8.57396	9.80642	9.04242	-3.51764
chrY	214969	267627	NM_013239	28227	PPP2R3B	Group3	10.0337	9.15459	8.30872	9.81363	8.74182	-3.45002
chr1	33319300	33358582	NM_052998	113451	ADC	Group3	10.3995	9.57424	8.33826	9.81457	8.31581	-4.12253
chr1	26481361	26505723	NM_183008	91544	UBXD5	Group3	10.3488	9.25435	8.18811	9.82239	9.13463	-4.32128
chr11	118463906	118469469	NM_001024382	3145	HMBS	Group3	10.59	9.23104	8.80632	9.83775	9.10658	-3.56736
chr16	69950126	69981836	NM_007087	794	CALB2	Group3	10.8487	9.58841	8.41525	9.83865	7.90055	-4.86683
chr1	162795560	163082934	NM_002585	5087	PBX1	Group3	10.6271	9.82084	8.99789	9.84135	9.04111	-3.25844
chr19	17263940	17275234	NM_024527	79575	ABHD8	Group3	10.3978	9.3552	8.5087	9.84707	9.00881	-3.7782
chr11	45888300	45896182	NM_004813	9409	PEX16	Group3	10.3765	9.48305	8.72865	9.85476	8.86286	-3.29565
chr9	2611792	2644485	NM_003383	7436	VLDLR	Group3	10.2569	11.3271	8.62783	9.85648	9.567	-3.25819
chr9	2611792	2644485	NM_001018056	7436	VLDLR	Group3	10.3604	11.1362	8.47935	9.86244	9.58802	-3.76201
chr1	202366813	202387645	NM_018208	55224	ETNK2	Group3	10.4795	10.0738	8.83815	9.86573	8.6265	-3.28274
chr1	25816545	25983528	NM_020379	57134	MAN1C1	Group3	11.6929	10.1558	9.80049	9.86715	8.87219	-3.7849
chr16	8623048	8647580	NM_024109	79091	C16orf68	Group3	10.5922	9.76094	8.88358	9.89308	9.21097	-3.41723
chr16	4500740	4504857	NM_013399	29965	C16orf5	Group3	10.6201	9.51896	8.33322	9.90334	9.43849	-4.57367
chr1	12149646	12191864	NM_001066	7133	TNFRSF1B	Group3	11.782	9.98053	8.2666	9.90556	9.41068	-7.03082
chr21	46405497	46428729	NM_032261	84221	C21orf56	Group3	10.7451	9.66918	8.86135	9.97608	8.99547	-3.76747
chr7	30777564	30898527	NM_032222	84182	FLJ22374	Group3	10.5091	7.90852	7.98956	9.97639	9.07763	-5.03902
chr19	19005470	19029980	NM_033415	93436	ARMC6	Group3	10.9583	9.68565	9.18026	9.97772	9.20882	-3.5561
chr21	41461597	41570394	NM_138992	25825	BACE2	Group3	10.3657	9.98203	7.17252	9.99725	7.60543	-6.38631
chr10	133850393	133869256	NM_006426	10570	DPYSL4	Group3	11.3768	9.57586	6.94274	10.018	7.15561	-8.86817
chr3	8518510	8584806	NM_014583	29995	LMCD1	Group3	11.4297	12.4139	9.76412	10.0359	8.67095	-3.3311
chr16	30102426	30107898	NM_007074	11151	CORO1A	Group3	10.3223	8.62391	8.58857	10.0425	8.61361	-3.46746
chr10	99997432	100017997	NM_032211	84171	LOXL4	Group3	11.6612	9.25523	7.31046	10.0439	7.92192	-8.70154
chr19	4255690	4274838	NM_024333	79187	FSD1	Group3	10.1128	9.00877	7.96859	10.0442	8.78878	-4.2884
chr12	123997324	124039620	NM_032656	57647	DHX37	Group3	10.6049	10.225	8.90319	10.0468	9.35394	-3.4034
chr15	82745050	82745281	XM_926206	653146	LOC653146	Group3	10.5396	10.0582	8.81028	10.051	9.20409	-3.45871
chr17	73864453	73867753	NM_003955	9021	SOCS3	Group3	11.5272	9.98529	9.36152	10.0592	9.59544	-4.33142
chr5	122764624	122766009	XM_928128	643431	LOC643431	Group3	10.9546	9.73433	9.29903	10.061	8.97542	-3.31105
chr16	69237968	69252085	NM_152456	146433	MGC34647	Group3	10.4041	9.39481	7.8752	10.0771	8.12641	-5.0578
chr5	176786293	176802437	NM_001004106	2870	GRK6	Group3	10.6318	9.41553	8.76318	10.0793	9.20947	-3.73714
chr9	128889448	128924865	NM_012098	23452	ANGPTL2	Group3	11.3641	10.8577	9.73828	10.0843	8.91884	-3.25167
chr14	20608366	20627876	NM_018071	55701	FLJ10357	Group3	10.4597	9.18213	8.86288	10.1053	9.37656	-3.19372
chr2	10969513	10971802	NM_002236	3754	KCNF1	Group3	10.1897	8.41697	7.67859	10.1124	7.59892	-5.02225
chr17	7549244	7555418	NM_001406	1949	EFNB3	Group3	11.0779	10.6805	8.57141	10.1131	9.11579	-5.01289
chr8	28681098	28803398	NM_018250	55756	RC74	Group3	11.0602	9.85094	9.36897	10.1157	9.83163	-3.3824
chr11	58728721	58737022	XM_166227	219972	MPEG1	Group3	10.6377	9.43705	8.72981	10.1265	8.78309	-3.81584
chr19	18406624	18409943	NM_016368	51477	ISYNA1	Group3	11.1198	9.67881	7.85035	10.136	7.84285	-6.539
chr19	44510838	44518460	NM_004877	9535	GMFG	Group3	11.8201	9.11075	9.18831	10.1483	8.96601	-5.26349
chr17	30482480	30493435	NM_001014445	54475	NLE1	Group3	10.4696	10.2837	8.75786	10.1487	9.01869	-3.42354
chr1	23580141	23623848	NM_003196	6920	TCEA3	Group3	10.3544	9.41015	7.48371	10.1612	8.3154	-5.74142
chr11	74654129	74740521	NM_004041	408	ARRB1	Group3	12.1052	10.8394	9.52444	10.1744	9.69258	-5.16145
chr16	28472757	28510610	NM_138414	112869	CCDC101	Group3	10.3821	10.0724	8.45392	10.1782	8.6694	-3.85641
chr8	22492587	22507756	NM_021630	64236	PDLIM2	Group3	11.2104	10.3545	9.38344	10.1817	9.40342	-3.65398
chr2	20681044	20714345	NM_022460	64342	HS1BP3	Group3	10.948	10.6138	9.24144	10.1896	9.06907	-3.41318
chr1	3643572	3653050	NM_207306	57212	KIAA0495	Group3	10.7964	10.0476	7.79586	10.2018	8.26207	-6.00115
chr11	74654129	74740521	NM_020251	408	ARRB1	Group3	11.9681	10.5885	9.45765	10.2177	9.66547	-5.02082
chr5	179660305	179712921	NM_005110	9945	GFPT2	Group3	10.2379	8.99375	7.4971	10.2177	9.37399	-5.48166
chr19	55579407	55613082	NM_002691	5424	POLD1	Group3	10.2665	9.04117	8.32278	10.226	9.38443	-3.88751
chr22	29151719	29155041	NM_016498	51537	MTP18	Group3	10.3705	9.92583	8.55843	10.2304	9.7112	-3.62408
chr21	41461597	41570394	NM_012105	25825	BACE2	Group3	10.5699	10.2775	7.01187	10.2327	7.47421	-7.11603
chr19	232042	242435	NM_003712	8612	PPAP2C	Group3	11.7655	10.4004	8.11867	10.2454	9.08638	-7.29371
chr21	41461597	41570394	NM_138991	25825	BACE2	Group3	10.6468	10.2831	6.95427	10.2512	7.58935	-7.38508
chrX	2862851	2892311	NM_000047	415	ARSE	Group3	10.9905	10.2543	9.22205	10.2614	9.43863	-3.53697
chr19	60688405	60690747	NM_020378	57106	KLP1	Group3	11.0697	9.54698	9.4203	10.268	9.51724	-3.2989
chr10	102722275	102735362	NM_017893	57715	SEMA4G	Group3	11.2163	10.8711	8.98236	10.269	8.65569	-4.4678
chr1	37795106	37805045	NM_003462	7802	DNALI1	Group3	10.3251	8.8463	7.90887	10.2716	9.51041	-4.8324
chr9	33431157	33437590	NM_004925	360	AQP3	Group3	11.8822	9.98768	10.0857	10.2751	9.45552	-3.59291
chr1	245530244	245561668	NM_032752	84838	ZNF496	Group3	10.4488	10.826	8.74206	10.289	8.9551	-3.41356
chr1	36327072	36332120	NM_017825	54936	ADPRHL2	Group3	10.5933	9.90101	8.76486	10.3022	9.44887	-3.65694
chr16	1962064	1968752	NM_006453	10607	TBL3	Group3	10.6137	9.66393	8.94935	10.3228	9.13283	-3.32871
chr15	68129472	68176212	NM_005078	7090	TLE3	Group3	11.0524	10.2566	8.46509	10.323	9.27099	-5.17463
chr17	24248927	24254089	NM_144683	147015	MGC23280	Group3	10.8213	10.2339	8.8549	10.3259	9.53497	-3.93274
chr19	232042	242435	NM_177526	8612	PPAP2C	Group3	11.7367	10.4759	8.2567	10.3309	9.1047	-6.96006
chr3	49034077	49035932	NM_199069	25915	C3orf60	Group3	10.9044	9.83458	9.21131	10.3324	9.30304	-3.38616
chr6	30137014	30140665	NM_170783	30834	ZNRD1	Group3	10.6563	10.1785	9.02066	10.3378	9.21675	-3.27128
chrX	48201870	48213509	NM_033518	92745	SLC38A5	Group3	13.2232	10.5043	7.83929	10.3503	7.65462	-10.7679
chr22	49267073	49271732	NM_024866	79924	ADM2	Group3	11.7418	10.7793	9.89934	10.359	9.19038	-3.68494
chr1	27204097	27211914	NM_052943	115572	FAM46B	Group3	11.0647	10.3333	9.04443	10.3602	9.5568	-4.0405
chr6	30137014	30140665	NM_014596	30834	ZNRD1	Group3	10.6302	10.3274	8.99679	10.3629	9.24383	-3.26684
chr16	29597941	29616816	NM_014298	23475	QPRT	Group3	11.1345	9.55589	9.53241	10.3822	9.4062	-3.2041
chr22	29151719	29155041	NM_001003704	51537	MTP18	Group3	10.5055	9.86211	8.41502	10.3964	9.67218	-4.18105
chr10	72642352	72729722	NM_170744	219699	UNC5B	Group3	11.2188	10.3683	8.84082	10.3976	9.04183	-4.75606
chr14	22312273	22354852	NM_003982	9056	SLC7A7	Group3	10.588	10.4045	9.00018	10.4073	9.41874	-3.17562
chr19	50574735	50600129	NM_006663	10848	PPP1R13L	Group3	11.1101	9.9106	9.17176	10.4083	9.103	-3.8766
chr6	122973075	123089217	NM_032471	5570	PKIB	Group3	9.99046	7.37756	7.23177	10.4116	10.4231	-5.51738
chr9	129605328	129616377	NM_001018078	2356	FPGS	Group3	10.8489	10.1446	9.12061	10.436	9.29565	-3.4566
chr3	16191159	16245166	NM_054110	117248	GALNTL2	Group3	10.8933	10.974	8.61211	10.4448	10.6876	-4.56247
chr19	46507933	46522628	NM_052848	90324	CCDC97	Group3	11.5019	10.043	9.85832	10.4502	9.929	-3.28722
chr7	139175420	139366471	NM_001061	6916	TBXAS1	Group3	11.1922	8.84692	8.70326	10.4529	9.04965	-4.97785
chr15	79392061	79403579	NM_181900	80765	STARD5	Group3	11.4611	10.5455	9.72599	10.4588	9.72526	-3.47021
chr14	90650796	90761449	NM_024952	80017	C14orf159	Group3	10.5374	10.0431	8.94538	10.4621	9.82417	-3.18411
chr20	31459423	31495359	NM_003098	6640	SNTA1	Group3	10.8746	9.91612	8.81519	10.4666	8.97481	-4.11889
chr14	21059073	21075177	NM_005407	6297	SALL2	Group3	11.2353	10.1965	8.50519	10.4725	9.94828	-5.46021
chr12	55909818	55914981	NM_005412	6472	SHMT2	Group3	11.2768	10.4738	9.35103	10.479	9.32717	-3.85151
chr21	14087054	14087333	XM_926131	642679	LOC642679	Group3	10.8474	10.4836	9.23866	10.4833	9.55032	-3.21747
chr20	33484562	33489441	NM_000557	8200	GDF5	Group3	12.4277	10.5986	9.16831	10.4939	9.46285	-6.51882
chr1	1557445	1559893	NM_004659	8511	MMP23A	Group3	10.5657	8.66537	8.09381	10.521	8.09387	-4.94379
chr9	130504622	130523020	NM_013355	29941	PKN3	Group3	10.276	9.78948	8.40761	10.5243	9.03069	-3.73686
chr1	52840631	52847310	NM_015696	2882	GPX7	Group3	10.5839	10.1596	7.40634	10.529	9.69429	-6.35514
chr7	128615948	128640622	NM_005631	6608	SMO	Group3	12.1342	10.9064	10.5171	10.5352	9.29398	-3.23425
chr6	26212154	26212544	NM_003542	8364	HIST1H4C	Group3	12.1231	9.80956	9.68948	10.5405	9.29858	-4.86715
chr17	15788955	15819935	NM_000676	136	ADORA2B	Group3	10.8431	10.5953	8.99608	10.542	9.84067	-3.69412
chr10	71728734	71812388	NM_018205	55222	LRRC20	Group3	11.5616	10.5347	9.23029	10.5435	9.05053	-4.6627
chr15	79392061	79403579	NM_030574	80765	STARD5	Group3	11.4434	10.6653	9.66178	10.5462	9.69531	-3.56324
chr20	62075911	62081436	NM_080621	140700	SAMD10	Group3	10.9863	10.0371	8.99036	10.5538	9.76962	-3.99181
chr11	123491320	123522829	NM_014622	4013	LOH11CR2A	Group3	9.86335	9.52687	8.04723	10.5547	8.74078	-3.63224
chr15	88529155	88573896	NM_020210	10509	SEMA4B	Group3	10.9718	10.1085	9.39142	10.5558	10.4324	-3.16081
chr7	139370017	139409990	NM_022750	64761	PARP12	Group3	10.9873	10.6914	8.9009	10.5569	10.875	-4.17273
chr7	139175420	139366471	NM_030984	6916	TBXAS1	Group3	11.0285	8.77092	8.6546	10.5572	8.97702	-4.74784
chr12	120132046	120156292	NM_175567	5025	P2RX4	Group3	11.2927	10.4539	9.34756	10.5708	8.96252	-3.89024
chr16	88598779	88604030	NM_024043	79007	DBNDD1	Group3	11.562	10.0144	9.80088	10.5726	9.08788	-3.5222
chr12	120132046	120156292	NM_175568	5025	P2RX4	Group3	11.3627	10.374	9.18087	10.5866	9.05728	-4.36359
chr12	120132046	120156292	NM_002560	5025	P2RX4	Group3	11.2576	10.3684	9.17877	10.5933	8.98558	-4.15757
chr19	17187167	17191638	NM_018467	55850	MDS032	Group3	10.9699	10.2967	9.14783	10.5939	9.43675	-3.64404
chr17	71381839	71386251	NM_033452	91107	TRIM47	Group3	11.6377	10.0535	9.30722	10.5957	9.42124	-4.66094
chr20	59260951	59945694	NM_001794	1002	CDH4	Group3	11.0201	10.693	9.33384	10.5985	9.86054	-3.37247
chr11	63750337	63754064	NM_032344	84304	NUDT22	Group3	11.3419	9.97722	9.69661	10.6003	9.92843	-3.29064
chr15	72074066	72122770	NM_033246	5371	PML	Group3	10.8585	10.0179	9.22085	10.6108	9.30619	-3.27532
chr17	71265612	71272875	NM_000154	2584	GALK1	Group3	10.8044	9.66282	9.04817	10.6147	9.65988	-3.51246
chr22	35484200	35502060	NM_006860	11020	RABL4	Group3	11.5945	10.4997	9.57489	10.6191	9.97772	-4.03917
chr16	87290409	87300301	NM_178841	115992	RNF166	Group3	10.7249	10.5654	9.14062	10.6377	9.39881	-3.1685
chr22	41858831	41869340	NM_173467	27349	MT	Group3	10.9865	10.2905	9.37083	10.6411	9.83845	-3.23124
chr16	624430	626317	NM_032366	84326	MGC13114	Group3	10.9524	10.1527	8.91061	10.6418	9.29048	-4.08368
chr3	9854532	9860676	NM_173659	285367	RPUSD3	Group3	11.08	10.5163	9.39558	10.6426	9.75114	-3.3688
chr11	125731305	125789743	NM_006278	6484	ST3GAL4	Group3	11.5392	10.5273	9.56643	10.6432	9.74735	-3.94549
chrX	152780580	152794505	NM_024003	3897	L1CAM	Group3	11.8899	10.2816	8.6619	10.6594	10.381	-6.45592
chr9	126602973	126616985	NM_182487	169611	OLFML2A	Group3	12.0665	11.0155	8.50639	10.6628	8.63282	-7.1202
chr7	555912	718659	NM_002735	5575	PRKAR1B	Group3	12.0173	10.7785	10.4181	10.6742	9.7755	-3.19838
chr16	66525907	66528254	NM_002801	5699	PSMB10	Group3	11.1305	10.1358	9.43838	10.6746	9.74834	-3.38418
chr12	50587468	50601120	NM_000020	94	ACVRL1	Group3	10.7873	9.32856	8.66053	10.6788	9.38382	-4.25353
chrX	152780580	152794505	NM_000425	3897	L1CAM	Group3	12.087	10.2026	8.73955	10.6804	10.3572	-6.6948
chr17	78286796	78302362	NM_022158	64122	FN3K	Group3	11.4054	10.5723	8.39779	10.6875	9.02371	-6.01532
chr11	124863305	124871333	NM_022549	9638	FEZ1	Group3	11.0747	10.418	9.39145	10.6896	9.3502	-3.36643
chr22	35951255	35970251	NM_002872	5880	RAC2	Group3	12.7868	10.598	9.254	10.6909	10.3696	-7.06564
chr19	4275039	4289847	NM_017720	55620	STAP2	Group3	10.7884	10.3512	7.91129	10.6923	8.83866	-5.75422
chr19	45007829	45016681	NM_006483	9149	DYRK1B	Group3	11.7675	10.5958	10.0869	10.6958	9.75528	-3.36103
chr8	22027876	22043975	NM_018411	55806	HR	Group3	11.4429	11.0607	9.66411	10.6981	9.30359	-3.55752
chr22	49308862	49310838	NM_005138	9997	SCO2	Group3	11.3163	10.1187	9.64835	10.7261	9.94839	-3.33587
chr22	17012757	17040164	NM_017414	11274	USP18	Group3	11.5117	9.57606	9.53425	10.7308	10.3878	-3.95486
chr3	50570465	50580186	NM_016210	51161	C3orf18	Group3	11.2856	10.7166	9.59587	10.7422	9.89539	-3.37953
chr11	85829797	86060888	NM_001014811	10873	ME3	Group3	11.0937	10.1836	9.18157	10.7447	9.59009	-3.82424
chr7	75928953	75973244	NM_020892	113878	DTX2	Group3	11.4418	10.1799	9.83904	10.7457	9.74632	-3.20552
chr2	42129256	42139144	NM_138370	91461	LOC91461	Group3	12.2059	11.326	10.3166	10.7513	9.99178	-3.7787
chr8	28259020	28299896	NM_018660	55893	ZNF395	Group3	11.0568	11.764	7.9935	10.7638	8.80919	-6.12655
chr20	52257908	52269899	NM_002623	5203	PFDN4	Group3	11.0988	10.1558	9.3627	10.7649	9.68023	-3.47218
chr15	72074066	72122770	NM_033249	5371	PML	Group3	10.9983	10.1622	9.32893	10.7709	9.42146	-3.33865
chr20	49053599	49060282	NM_002237	3755	KCNG1	Group3	11.082	10.988	8.8679	10.7733	9.78927	-4.42828
chr2	95432174	95442606	NM_016044	51011	FAHD2A	Group3	11.5647	10.5383	9.82389	10.7769	9.79657	-3.48155
chr19	4275039	4289847	NM_001013841	55620	STAP2	Group3	10.986	10.4071	7.96385	10.778	8.8541	-6.04421
chr20	43853982	43873473	NM_052951	116092	DNTTIP1	Group3	11.0411	10.5391	9.20287	10.8035	9.84903	-3.67642
chr15	38886723	38894059	NM_032850	84936	ZFYVE19	Group3	10.9778	10.1554	9.36362	10.8043	9.67148	-3.22841
chr19	935327	945569	NM_024100	57418	WDR18	Group3	11.3062	10.731	9.48339	10.8072	9.69112	-3.64551
chr8	22027876	22043975	NM_005144	55806	HR	Group3	11.503	11.1469	9.87165	10.8132	9.35823	-3.26277
chr17	70370217	70380692	NM_004110	2232	FDXR	Group3	11.5897	10.3634	9.33341	10.8145	9.27907	-4.5125
chr18	20895888	21186114	NM_015461	25925	ZNF521	Group3	10.3789	9.86284	7.52584	10.8156	10.0694	-5.70603
chr17	35472685	35503646	NM_003250	7067	THRA	Group3	11.5206	10.6423	9.85094	10.8333	9.62205	-3.33934
chr14	64072375	64079708	NM_021979	3306	HSPA2	Group3	11.7598	10.9479	9.80839	10.8378	10.3504	-3.90284
chr17	77599066	77602939	NM_002917	5986	RFNG	Group3	11.4088	10.695	9.61064	10.8472	9.46049	-3.59629
chr2	96043096	96051135	XM_926591	653242	LOC653242	Group3	11.5428	10.7668	9.90788	10.8519	9.86558	-3.26976
chr11	124240491	124256572	NM_022370	64221	ROBO3	Group3	11.3503	10.4484	8.80749	10.8563	9.00983	-5.08572
chr16	66612674	66615460	NM_018380	55794	DDX28	Group3	11.457	10.5926	9.7819	10.8566	10.1144	-3.35014
chr18	32131699	32614016	NM_025135	80206	FHOD3	Group3	10.5217	9.19823	8.81808	10.8578	10.6192	-3.40734
chr20	62164453	62174143	NM_003195	6919	TCEA2	Group3	11.6268	10.3616	10.035	10.8672	9.72794	-3.18369
chr19	19173223	19175238	NM_176880	126382	TRA16	Group3	10.814	10.8382	9.18819	10.8713	10.1409	-3.25169
chr5	1103498	1165109	NM_006598	10723	SLC12A7	Group3	11.3618	11.1355	8.5614	10.8728	8.246	-5.60085
chr11	118460796	118469469	NM_000190	3145	HMBS	Group3	11.4436	10.2305	9.35321	10.8787	9.91798	-4.18075
chr12	54946992	54951015	NM_144576	93058	COQ10A	Group3	11.1104	10.1896	9.48685	10.8792	10.2737	-3.2472
chr19	818961	844218	NM_005481	10025	THRAP5	Group3	11.4237	10.8947	9.71489	10.8797	9.83461	-3.41758
chr2	97113049	97124309	NM_199336	151313	DKFZp434N062	Group3	11.5361	10.5095	9.77019	10.8827	9.79983	-3.53185
chr11	63435277	63440892	NM_173587	283248	RCOR2	Group3	10.5346	10.1907	8.6711	10.8835	9.85056	-3.72696
chr14	104290546	104297036	NM_006427	10572	SIVA	Group3	11.4763	10.4068	9.87855	10.8844	10.2528	-3.1954
chr11	63522605	63690094	NM_014067	28992	LRP16	Group3	11.1313	10.7839	9.47834	10.8845	9.25136	-3.30593
chr2	127522077	127581334	NM_139345	274	BIN1	Group3	11.582	11.1753	9.84803	10.8913	9.92976	-3.46795
chr17	70637917	70639472	NM_014595	30833	NT5C	Group3	11.5177	10.7536	9.60982	10.9111	9.9855	-3.81568
chr15	83547684	83578994	XM_926221	653091	LOC653091	Group3	11.4227	11.2475	9.34398	10.9168	9.57817	-4.15747
chr19	1192748	1195824	NM_001001975	513	ATP5D	Group3	11.4715	10.2872	9.73442	10.9491	9.82156	-3.47417
chr1	201541286	201545353	NM_006763	7832	BTG2	Group3	11.8936	11.1116	10.2063	10.9501	9.95671	-3.37463
chr19	18391135	18406459	NM_032627	170463	SSBP4	Group3	11.7065	10.8612	9.68547	10.9512	9.86921	-4.04203
chr6	33280396	33282585	NM_014234	7923	HSD17B8	Group3	11.0232	10.3806	8.57136	10.9531	8.9783	-4.90364
chr14	51850862	51865074	NM_000956	5732	PTGER2	Group3	11.3238	10.7418	9.29996	10.9566	10.9353	-4.04777
chr22	49033457	49042216	NM_002969	6300	MAPK12	Group3	11.9207	10.3773	10.283	10.9568	10.3507	-3.27532
chr6	31873151	31882722	NM_021177	57819	LSM2	Group3	11.2862	10.3769	9.1242	10.9572	10.031	-4.32391
chr5	133478300	133511819	NM_003202	6932	TCF7	Group3	10.3802	8.96299	8.4016	10.9752	10.6628	-3.95718
chr22	40287012	40302611	NM_014460	27254	CSDC2	Group3	12.5256	11.0302	10.8762	10.9839	9.6686	-3.29866
chr13	40929711	40943007	NM_014059	28984	RGC32	Group3	10.5562	9.13785	6.84531	10.9986	8.87096	-7.42184
chr19	5642844	5671176	NM_004793	9361	PRSS15	Group3	11.5215	11.3338	9.82032	10.9994	10.1269	-3.40228
chr7	98874631	98892930	NM_006693	10898	CPSF4	Group3	11.2329	11.171	9.47577	10.9996	9.84235	-3.51422
chr5	137829079	137832903	NM_001964	1958	EGR1	Group3	12.1298	11.1202	10.461	10.9998	11.881	-3.33767
chr19	17483431	17493097	NM_012088	25796	PGLS	Group3	11.5363	10.4969	9.41888	11	9.62464	-4.23493
chr22	28456944	28492969	NM_001003692	55954	ZMAT5	Group3	11.4131	10.5178	9.82177	11.0149	10.0926	-3.18273
chr22	28456944	28492969	NM_019103	55954	ZMAT5	Group3	11.5008	10.547	9.87261	11.0165	10.002	-3.25638
chr16	54070588	54098104	NM_004530	4313	MMP2	Group3	10.8009	10.6865	8.9678	11.029	9.63986	-3.66624
chr6	109868658	109871815	NM_003080	6610	SMPD2	Group3	11.4944	10.7948	9.86217	11.0333	9.87868	-3.26448
chr19	50196551	50233292	NM_006509	5971	RELB	Group3	11.2593	10.8696	9.3802	11.0432	9.32743	-3.75822
chr11	777109	780123	NM_016564	51286	BM88	Group3	11.604	10.324	9.42522	11.0509	9.77794	-4.3575
chr19	18391135	18406459	NM_001009998	170463	SSBP4	Group3	11.5629	10.8468	9.97636	11.06	9.95755	-3.17306
chr1	153445113	153450249	NM_198883	4580	MTX1	Group3	11.3606	10.7316	9.4443	11.0649	9.85365	-3.83253
chr6	37245963	37251182	NM_002648	5292	PIM1	Group3	11.0294	12.1846	8.16723	11.0693	8.53088	-5.72432
chr14	104786052	104788474	NM_033271	90135	BTBD6	Group3	11.0704	10.5987	9.34508	11.0731	9.94265	-3.45056
chr1	153445113	153450238	NM_002455	4580	MTX1	Group3	11.4419	10.8826	9.82333	11.0744	9.99052	-3.23712
chr7	99870847	99872030	NM_145030	221908	MGC22793	Group3	11.3935	10.7496	9.69162	11.0884	10.3855	-3.40377
chr11	47237308	47246972	NM_005693	10062	NR1H3	Group3	12.2174	10.8906	9.08074	11.09	9.92697	-6.27328
chr8	72916349	72919177	NM_005098	9242	MSC	Group3	10.9065	11.6665	8.50779	11.094	8.74845	-4.79744
chr16	3014093	3017752	NM_024339	79228	THOC6	Group3	10.8933	11.0167	9.07851	11.0948	9.41188	-3.62963
chr6	1257674	1259983	NM_033260	94234	FOXQ1	Group3	10.1081	9.97881	7.5094	11.0964	8.90691	-5.19739
chr1	222870801	222994872	NM_152495	149111	CNIH3	Group3	10.7538	8.28828	7.7143	11.0973	10.971	-6.0791
chr3	38024005	38046121	NM_006225	5333	PLCD1	Group3	11.8988	10.9885	9.35871	11.1019	9.27953	-5.08012
chr1	20863095	20917097	NM_020816	57576	KIF17	Group3	11.0125	10.9042	9.39522	11.1211	9.19289	-3.23462
chr7	81169379	81237388	NM_000601	3082	HGF	Group3	10.1623	9.24833	8.35109	11.134	9.55142	-3.62233
chr4	15313738	15342893	NM_004334	683	BST1	Group3	12.5686	11.2674	9.35543	11.1611	9.34173	-6.42624
chr19	2665564	2672369	NM_145173	148252	DIRAS1	Group3	13.3515	13.1008	9.98964	11.1658	10.2308	-6.72364
chr21	45184382	45221316	NM_058190	85395	C21orf70	Group3	11.5347	11.2575	9.84525	11.1708	10.2657	-3.37893
chr7	99594803	99604152	NM_024637	79690	GAL3ST4	Group3	11.8308	10.5758	8.4223	11.1816	9.556	-6.81694
chr10	88708394	88712995	NM_003087	6623	SNCG	Group3	11.9734	9.84444	9.74671	11.1827	10.2545	-4.45341
chr1	38235028	38243821	NM_004468	2275	FHL3	Group3	12.0002	10.988	9.44894	11.2058	9.78074	-5.10261
chr7	127883180	127885706	NM_013332	29923	HIG2	Group3	12.0645	11.1279	10.4429	11.2092	11.6233	-3.24328
chr2	127130153	127170716	NM_016815	2995	GYPC	Group3	11.9646	11.1968	9.28677	11.2271	9.95307	-5.35573
chr15	81567383	81596680	NM_023003	53346	TM6SF1	Group3	11.239	11.0765	8.37881	11.2299	10.6902	-5.7204
chr15	72074066	72115788	NM_033240	5371	PML	Group3	10.9965	10.253	9.28171	11.2396	9.87866	-3.42955
chr19	49943870	49955140	NM_005178	602	BCL3	Group3	12.2709	10.6457	9.70361	11.2422	9.9198	-5.13456
chr17	74531845	74557465	NM_030968	114897	C1QTNF1	Group3	11.7582	10.7215	9.31829	11.2437	10.379	-4.8799
chr2	127130153	127170716	NM_002101	2995	GYPC	Group3	11.9256	11.249	9.10131	11.2483	9.94306	-5.64864
chr3	47397535	47429935	NM_015466	25930	PTPN23	Group3	11.5692	11.309	9.85908	11.2503	10.38	-3.4202
chr17	74542066	74557465	NM_198593	114897	C1QTNF1	Group3	11.7107	10.6422	9.15755	11.2551	10.3361	-5.10625
chr11	73363363	73371537	NM_003355	7351	UCP2	Group3	11.1179	10.6379	9.12045	11.2733	9.95109	-3.99482
chr12	6769004	6800235	NM_000616	920	CD4	Group3	13.0196	11.1316	10.7411	11.2794	9.7604	-4.55706
chr20	43960803	43974193	NM_006227	5360	PLTP	Group3	11.5874	10.9737	9.49862	11.3214	9.66889	-4.1776
chr16	357396	360541	NM_006428	10573	MRPL28	Group3	12.1256	10.6706	10.1863	11.336	10.6692	-3.87846
chr22	29017978	29052894	NM_031937	83874	TBC1D10A	Group3	11.8692	10.6668	10.1585	11.3364	9.91923	-3.42149
chr22	35745647	35755809	NM_001013436	4357	MPST	Group3	11.8691	11.2564	9.90373	11.3404	10.055	-3.93083
chr11	123491320	123500753	NM_198315	4013	LOH11CR2A	Group3	10.9948	10.7399	9.12438	11.3988	10.2842	-3.74077
chrX	48340844	48348518	NM_017883	64743	WDR13	Group3	11.9462	11.1698	10.2504	11.3995	10.1569	-3.39145
chr4	48582161	48603572	NM_001014446	132299	OCIAD2	Group3	11.5249	10.6075	8.39468	11.4129	8.83176	-6.26037
chr3	130516304	130517807	NM_006026	8971	H1FX	Group3	11.3511	11.2007	9.61017	11.416	9.81475	-3.48186
chr2	127522077	127581334	NM_139343	274	BIN1	Group3	12.1061	11.6702	9.92276	11.459	10.0532	-4.36676
chr10	103328628	103337963	NM_013274	27343	POLL	Group3	11.706	11.4259	9.96626	11.4635	10.1562	-3.47946
chr22	35745647	35755809	NM_021126	4357	MPST	Group3	11.9525	11.0889	9.91054	11.4716	10.106	-4.08385
chr15	73415469	73421321	NM_017828	54939	COMMD4	Group3	11.7042	10.8998	10.1011	11.4735	10.6578	-3.20611
chr12	107507755	107515913	NM_181724	338773	TMEM119	Group3	12.5879	10.7574	8.29726	11.4749	10.3193	-8.58136
chr1	247099152	247110337	NM_024836	79894	ZNF672	Group3	12.0557	11.3362	10.4605	11.4772	11.0673	-3.19035
chr16	75805	128610	NM_001039476	8131	C16orf35	Group3	12.0046	11.2162	10.172	11.48	10.3757	-3.6653
chr2	38746742	38815049	NM_138801	130589	GALM	Group3	11.1712	11.0399	9.29687	11.4828	10.744	-3.74864
chr1	149603403	149611788	NM_003944	8991	SELENBP1	Group3	11.9383	10.8484	9.5236	11.4869	10.4006	-4.82934
chr5	141013151	141041984	NM_022481	64411	CENTD3	Group3	11.9135	11.4899	10.3096	11.4996	11.1241	-3.20795
chrX	3236605	3271874	NM_015419	25878	MXRA5	Group3	9.33907	8.66369	7.58495	11.5049	9.52789	-3.50825
chr11	65407786	65412586	NM_004214	9158	FIBP	Group3	11.8892	10.8117	10.0852	11.5233	10.1416	-3.608
chr2	27128052	27146994	NM_021831	60509	FLJ21839	Group3	11.6074	11.4581	9.89099	11.5349	10.9073	-3.43281
chr11	65407786	65412586	NM_198897	9158	FIBP	Group3	11.9782	10.8481	10.0852	11.5387	10.2318	-3.78597
chr1	151782721	151784906	NM_002961	6275	S100A4	Group3	11.8338	10.8369	9.39747	11.5474	10.2989	-4.87264
chr16	4247187	4263002	NM_003223	7023	TFAP4	Group3	11.2531	12.3242	9.10965	11.5515	9.69987	-4.28682
chr22	34107086	34120194	NM_002133	3162	HMOX1	Group3	13.1187	12.6773	11.3127	11.5563	10.6738	-3.61194
chr16	27232751	27283600	NM_000418	3566	IL4R	Group3	12.0901	11.3146	10.3336	11.5689	11.1513	-3.51298
chr17	77582820	77585369	NM_005052	5881	RAC3	Group3	11.6933	11.0128	10.0233	11.5734	10.648	-3.33997
chr11	57008582	57039735	NM_003627	8501	SLC43A1	Group3	11.8048	11.6191	10.1223	11.5851	10.435	-3.36504
chr19	11477743	11500930	NM_016581	51295	SITPEC	Group3	11.8804	11.3278	9.81285	11.5956	10.1244	-4.13519
chr22	15998409	16026177	NM_017829	27440	CECR5	Group3	11.9609	11.5505	9.84934	11.6281	10.7371	-4.22314
chr15	39032982	39036002	NM_024111	79094	CHAC1	Group3	13.4038	10.7188	9.64387	11.6352	8.78725	-7.5199
chr11	60414777	60430632	NM_014502	27339	PRPF19	Group3	13.1953	12.5846	11.3145	11.6656	11.2454	-3.76164
chr11	124820857	124871333	NM_005103	9638	FEZ1	Group3	12.6513	10.9106	9.88102	11.6905	8.91098	-5.54055
chr5	137802674	137810557	NM_016606	51308	REEP2	Group3	12.2457	10.6831	9.32826	11.7154	9.99767	-5.83482
chr18	11971454	12020876	NM_014214	3613	IMPA2	Group3	12.2573	11.3173	9.74952	11.7224	9.57111	-5.01554
chr6	39981276	40003433	NM_005942	4337	MOCS1	Group3	11.8044	11.4606	10.103	11.7285	10.4871	-3.40283
chr20	34287860	34308267	NM_015511	25980	C20orf4	Group3	12.2912	11.706	10.251	11.7582	11.5017	-4.08041
chr4	48582161	48603572	NM_152398	132299	OCIAD2	Group3	11.7301	10.7694	8.12826	11.7723	9.03343	-7.2036
chr10	131155455	131455358	NM_002412	4255	MGMT	Group3	12.7035	11.4446	8.9335	11.8115	8.54336	-7.54004
chr6	31802795	31806018	NM_013974	23564	DDAH2	Group3	12.1269	11.5303	10.3782	11.8285	10.3102	-3.49739
chr19	19164007	19173678	NM_003721	8625	RFXANK	Group3	12.4546	11.2344	10.6934	11.8779	10.8525	-3.5225
chr16	68168	75845	NM_001015052	4350	MPG	Group3	12.4255	11.2443	10.7803	11.8795	10.8666	-3.29029
chr11	117907133	117911760	NM_032780	84866	TMEM25	Group3	11.942	11.5106	10.2554	11.8804	10.9419	-3.37324
chr11	67554684	67560690	NM_002496	4728	NDUFS8	Group3	12.1114	10.9907	10.3652	11.885	10.7801	-3.49255
chr17	39444081	39447871	NM_032376	84336	TMEM101	Group3	12.029	11.7777	10.4369	11.8862	10.8317	-3.18418
chr19	19164007	19173678	NM_134440	8625	RFXANK	Group3	12.5252	11.332	10.6446	11.8938	10.8805	-3.76118
chr19	10242778	10258291	NM_000201	3383	ICAM1	Group3	13.1811	10.834	7.89207	11.9004	9.66385	-10.5781
chr9	137532374	137536340	NM_016034	51116	MRPS2	Group3	12.0649	11.7772	10.1274	11.904	10.8471	-3.87509
chr14	103055748	103058923	NM_001823	1152	CKB	Group3	12.4099	10.5541	9.6234	11.9391	10.7361	-5.57308
chr3	45240961	45242758	NM_015444	25907	RIS1	Group3	11.6619	11.4313	9.07321	11.9448	11.3166	-5.17747
chr9	100746010	100872879	NM_001855	1306	COL15A1	Group3	12.0486	11.1211	8.09013	11.959	8.7117	-7.91696
chr2	127522077	127581334	NM_139350	274	BIN1	Group3	12.4867	12.1134	10.7973	11.9956	10.9293	-3.37886
chr2	127522077	127581334	NM_139349	274	BIN1	Group3	12.4228	12.088	10.7443	12.0026	10.8589	-3.35696
chr8	7083211	7083563	XM_496950	441320	LOC441320	Group3	12.5597	12.115	10.7903	12.0458	10.2843	-3.53872
chr2	127522077	127581334	NM_139344	274	BIN1	Group3	12.5263	12.2163	10.823	12.0483	11.1424	-3.40667
chr2	127522077	127581334	NM_004305	274	BIN1	Group3	12.4714	12.1399	10.81	12.058	10.9952	-3.32277
chr1	43945804	44169418	NM_174967	6487	ST3GAL3	Group3	12.4265	11.9438	10.8397	12.0607	10.9342	-3.17348
chr22	42726505	42896439	NM_001003828	29780	PARVB	Group3	13.4157	11.9656	10.364	12.0906	9.28573	-6.10335
chr12	31324784	31370340	NM_021238	58516	FAM60A	Group3	11.6266	12.0808	9.39163	12.096	11.1804	-4.46989
chr17	4560537	4571544	NM_004313	409	ARRB2	Group3	12.3696	11.9691	10.3442	12.0966	11.0379	-4.05069
chr13	23042722	23148232	NM_148957	55504	TNFRSF19	Group3	11.6343	11.3856	9.36302	12.1027	12.1081	-4.54253
chr7	81209942	81237388	NM_001010931	3082	HGF	Group3	11.9358	10.3214	8.92068	12.1187	10.1234	-6.03019
chr20	43996723	44010069	NM_022104	63935	C20orf67	Group3	11.9777	12.0523	10.0029	12.1544	10.1237	-3.94951
chr9	130435760	130458950	NM_052844	89891	WDR34	Group3	12.0535	10.9269	10.1946	12.1652	11.2636	-3.71794
chr17	18566126	18580156	NM_001037330	147166	TRIM16L	Group3	13.3504	12.6388	11.5153	12.1658	10.9359	-3.67005
chr3	171667254	171786552	NM_020949	57709	SLC7A14	Group3	12.175	12.2811	8.05174	12.1784	8.99826	-8.24659
chr17	7069384	7078587	NM_004422	1856	DVL2	Group3	12.2543	12.3517	10.3974	12.1939	10.6778	-3.71379
chr17	23924259	23928078	NM_005165	230	ALDOC	Group3	12.2805	11.6855	10.6857	12.2072	10.8122	-3.18972
chr19	54535663	54557526	NM_003598	8463	TEAD2	Group3	12.8525	11.5007	11.0867	12.2129	10.8972	-3.53163
chr2	127522077	127581334	NM_139351	274	BIN1	Group3	12.7078	12.2074	10.9705	12.2445	11.1582	-3.47465
chr3	191506186	191522909	NM_021101	9076	CLDN1	Group3	10.1971	9.21658	7.44622	12.2556	10.4221	-5.50167
chr8	145619807	145624735	NM_016208	51160	VPS28	Group3	12.4847	11.8132	10.7587	12.2568	10.9061	-3.45199
chr22	48740164	48743724	NM_001001852	415116	PIM3	Group3	11.3642	12.1748	9.67559	12.2586	9.64016	-3.37715
chr6	30763804	30766748	NM_007243	11270	NRM	Group3	12.0749	11.379	10.3032	12.279	11.4029	-3.54342
chr19	17391911	17397140	NM_138401	93343	LOC93343	Group3	12.549	11.9551	10.8886	12.2794	11.1028	-3.32097
chr9	139124812	139129016	NM_013379	29952	DPP7	Group3	12.8678	12.1531	10.0266	12.2863	9.40045	-5.68234
chr1	12550525	12600407	NM_004753	9249	DHRS3	Group3	12.5781	11.8089	10.5364	12.2999	10.8602	-4.08345
chr19	60846797	60848801	NM_016535	51545	ZNF581	Group3	12.3345	12.3546	10.2113	12.3047	10.2559	-4.24634
chr7	2261163	2320625	NM_013321	29886	SNX8	Group3	11.8409	11.8464	9.21928	12.3067	10.3385	-5.24328
chr19	63287017	63301389	NM_023926	65982	ZNF447	Group3	12.3532	11.607	10.7549	12.3071	12.2471	-3.19657
chr16	83411112	83500615	NM_031476	83716	CRISPLD2	Group3	12.7825	13.4574	10.985	12.3212	11.3374	-3.5951
chr7	139864688	139987045	NM_015689	27147	DENND2A	Group3	12.4357	12.3975	10.5531	12.3265	11.0975	-3.76509
chr20	309307	326203	NM_021158	57761	TRIB3	Group3	12.3425	13.0166	10.0047	12.3359	9.78825	-4.67567
chr15	66724545	66807194	NM_006091	10391	CORO2B	Group3	12.5214	11.1871	10.8864	12.3396	12.4487	-3.2701
chr12	12935222	12957867	NM_003979	9052	GPRC5A	Group3	13.0791	13.1894	11.2818	12.3473	10.8258	-3.59445
chr1	114323552	114326398	NM_020190	56944	OLFML3	Group3	13.3565	12.6263	10.5016	12.3475	11.3018	-5.70979
chr11	303852	305272	NM_003641	8519	IFITM1	Group3	12.268	10.9567	9.38474	12.3536	11.4008	-5.76658
chr17	38960739	38978773	NM_001986	2118	ETV4	Group3	12.1184	10.773	9.436	12.3542	10.8998	-5.36474
chr11	64620258	64635756	NM_013265	738	C11orf2	Group3	12.4935	12.0265	10.8146	12.3702	10.8573	-3.35773
chr1	43945804	44169418	NM_174970	6487	ST3GAL3	Group3	12.5252	11.9482	10.8853	12.4001	10.9348	-3.2798
chr19	54188967	54210994	NM_006666	10856	RUVBL2	Group3	12.5943	11.6719	10.9091	12.4073	11.7511	-3.37029
chr6	3169509	3172870	NM_178012	347733	TUBB2B	Group3	13.9866	11.9338	12.2668	12.4934	11.0935	-3.43959
chr2	242146864	242162226	NM_032515	666	BOK	Group3	13.1614	12.4624	11.5104	12.509	11.578	-3.30194
chr6	144457710	144458447	NM_031287	83443	SF3B5	Group3	12.739	12.1484	10.8498	12.5504	11.1741	-3.7784
chr17	37164389	37196475	NM_021991	3728	JUP	Group3	13.0207	11.2715	10.8572	12.5888	10.2172	-4.32709
chr19	46595543	46622750	NM_000709	593	BCKDHA	Group3	12.7064	12.3964	10.5818	12.6027	11.2626	-4.24924
chr7	93353677	93358001	NM_006528	7980	TFPI2	Group3	10.662	10.7272	8.26986	12.7356	12.4052	-4.78422
chr11	61352288	61391401	NM_004265	9415	FADS2	Group3	13.5392	12.754	11.4851	12.779	11.3345	-4.10833
chr19	46391009	46405047	NM_030622	29785	CYP2S1	Group3	12.9405	11.6245	10.6237	12.8105	11.1122	-4.63352
chr1	120056032	120088361	NM_006623	26227	PHGDH	Group3	13.2639	13.0409	11.2482	12.8468	11.8553	-4.03148
chr1	154529107	154532073	NM_144580	112770	C1orf85	Group3	13.15	12.8202	10.6574	12.8601	11.588	-4.9853
chr20	43960803	43974193	NM_182676	5360	PLTP	Group3	13.0548	12.6536	11.1423	12.869	11.504	-3.82503
chr16	3055612	3059669	NM_001012635	9235	IL32	Group3	13.1562	12.6412	11.5204	12.9483	12.0283	-3.27149
chr16	3055313	3059669	NM_001012631	9235	IL32	Group3	12.9953	12.572	11.2846	12.9946	11.9785	-3.42137
chr16	3055313	3059669	NM_001012718	9235	IL32	Group3	13.0937	12.7597	11.3477	13.0093	12.0035	-3.49199
chr17	37164389	37196475	NM_002230	3728	JUP	Group3	13.4656	11.9349	11.5658	13.0162	11.1975	-3.79958
chr16	3012626	3014288	NM_001002018	54985	HCFC1R1	Group3	12.9223	12.9719	10.9896	13.0277	11.4099	-3.86534
chr2	85475381	85491187	NM_001747	822	CAPG	Group3	13.197	12.3519	9.83791	13.0575	11.4329	-6.71812
chr3	4996207	5001861	NM_003670	8553	BHLHB2	Group3	12.1591	13.5724	10.4688	13.0576	11.9702	-3.38058
chr16	3055785	3059669	NM_001012636	9235	IL32	Group3	12.9953	12.4947	11.4083	13.0816	11.8986	-3.17399
chr16	3055639	3059669	NM_001012634	9235	IL32	Group3	13.1252	12.6935	11.4111	13.0975	11.9884	-3.42819
chr16	3055313	3059669	NM_001012633	9235	IL32	Group3	13.0424	12.6759	11.2679	13.1067	11.9976	-3.54891
chr16	3012626	3014288	NM_001002017	54985	HCFC1R1	Group3	13.0545	13.0339	11.1589	13.1428	11.6927	-3.79122
chr16	3012626	3014288	NM_017885	54985	HCFC1R1	Group3	13.1012	13.0576	11.1525	13.1915	11.6684	-3.89755
chr8	48812028	48813323	NM_005195	1052	CEBPD	Group3	13.3558	13.9095	11.4242	13.2549	11.3031	-3.86315
chr17	1612008	1627618	NM_002615	5176	SERPINF1	Group3	13.0188	12.7315	8.67244	13.4368	12.3195	-8.69264
chr16	19777793	19803652	NM_016235	51704	GPRC5B	Group3	11.939	13.325	9.85216	13.4567	11.4713	-4.1736
chr1	148388793	148398449	NM_016274	51177	PLEKHO1	Group3	13.4969	13.6332	11.6898	13.4833	12.422	-3.61421
chr4	1150722	1156597	NM_012445	10417	SPON2	Group3	13.4185	12.1148	10.3099	13.4908	12.8482	-6.21735
chr19	14405165	14443679	NM_002741	5585	PKN1	Group3	13.879	13.5189	12.2781	13.6851	12.9957	-3.2018
chr6	30818955	30820303	NM_052815	8870	IER3	Group3	13.6521	13.746	11.9643	13.7506	13.0286	-3.37569
chr15	88129129	88150938	NM_001150	290	ANPEP	Group3	13.6457	13.0292	11.5817	13.7585	13.7266	-4.12798
chr6	30818955	30820303	NM_003897	8870	IER3	Group3	13.6472	13.683	12.0114	13.7953	13.0167	-3.27161
chr19	18357984	18360986	NM_004864	9518	GDF15	Group3	13.0007	14.0947	9.75799	13.818	10.5413	-6.48544
chr8	37672458	37675554	NM_025069	80139	ZNF703	Group3	14.1447	14.2433	12.5366	14.3254	12.6584	-3.21623

## Sheet: TSRpd100vshTERT100_expression
									Average Expression (log 2)			Fold change relative to hTERT100
Chr	Start	Stop	Seq_ID	Gene_ID	Gene_Name	Group	MRC5	TERT50	TERT100	TSR50	TSR100	TSR100
chr15	88129129	88150938	NM_001150	290	ANPEP	Group 1	13.6457	13.0292	11.5817	13.7585	13.7266	4.28985
chr4	1150722	1156597	NM_012445	10417	SPON2	Group 1	13.4185	12.1148	10.3099	13.4908	12.8482	5.0767
chr2	85475381	85491187	NM_001747	822	CAPG	Group 1	13.197	12.3519	9.83791	13.0575	11.4329	3.19003
chr19	10242778	10258291	NM_000201	3383	ICAM1	Group 1	13.1811	10.834	7.89207	11.9004	9.66385	3.54356
chr17	1612008	1627618	NM_002615	5176	SERPINF1	Group 1	13.0188	12.7315	8.67244	13.4368	12.3195	7.2942
chr11	57121602	57138902	NM_000062	710	SERPING1	Group 1	12.666	10.2087	8.61286	9.39868	10.3009	3.37611
chr12	107507755	107515913	NM_181724	338773	TMEM119	Group 1	12.5879	10.7574	8.29726	11.4749	10.3193	4.04408
chr19	12778427	12785462	NM_006397	10535	RNASEH2A	Group 1	12.5072	11.7013	10.9797	13.0328	12.688	3.41658
chr22	34126127	34150495	NM_006739	4174	MCM5	Group 1	12.4537	11.5083	11.058	12.8459	12.766	3.41608
chr11	303852	305272	NM_003641	8519	IFITM1	Group 1	12.268	10.9567	9.38474	12.3536	11.4008	4.0321
chrX	152780580	152794505	NM_000425	3897	L1CAM	Group 1	12.087	10.2026	8.73955	10.6804	10.3572	3.23524
chr8	82355339	82359563	NM_001444	2171	FABP5	Group 1	12.0488	11.6462	11.0669	12.2704	12.9215	3.70922
chr17	76055227	76064999	NM_002522	4884	NPTX1	Group 1	12.0298	13.0778	12.1689	13.9699	13.842	3.34621
chr16	19777793	19803652	NM_016235	51704	GPRC5B	Group 1	11.939	13.325	9.85216	13.4567	11.4713	3.23835
chrX	152780580	152794505	NM_024003	3897	L1CAM	Group 1	11.8899	10.2816	8.6619	10.6594	10.381	3.43812
chr13	72572488	72573179	XM_370729	387934	LOC387934	Group 1	11.8113	11.284	10.9708	12.1746	12.7585	3.57536
chr17	8048781	8054604	NM_004217	9212	AURKB	Group 1	11.7416	10.85	10.3001	12.3198	11.9978	3.39543
chr3	45240961	45242758	NM_015444	25907	RIS1	Group 1	11.6619	11.4313	9.07321	11.9448	11.3166	4.48683
chr13	23042722	23148232	NM_148957	55504	TNFRSF19	Group 1	11.6343	11.3856	9.36302	12.1027	12.1081	5.49016
chr12	31324784	31370340	NM_021238	58516	FAM60A	Group 1	11.6266	12.0808	9.39163	12.096	11.1804	3.57746
chr14	51850862	51865074	NM_000956	5732	PTGER2	Group 1	11.3238	10.7418	9.29996	10.9566	10.9353	3.27058
chr6	47307226	47385639	NM_014452	27242	TNFRSF21	Group 1	11.2769	9.64849	9.77681	11.9553	11.8275	4.10129
chr22	37708350	37718729	NM_004900	9582	APOBEC3B	Group 1	11.2495	10.4698	10.2166	11.9625	12.0284	3.62371
chr15	81567383	81596680	NM_023003	53346	TM6SF1	Group 1	11.239	11.0765	8.37881	11.2299	10.6902	4.62275
chr7	151770508	151771196	XM_165511	220832	FABP5L3	Group 1	11.1592	10.7228	10.2277	11.4834	12.0529	3.65027
chr3	128799942	128823969	NM_004526	4171	MCM2	Group 1	11.1419	10.482	9.60625	11.6796	11.3302	3.44785
chr7	139370017	139409990	NM_022750	64761	PARP12	Group 1	10.9873	10.6914	8.9009	10.5569	10.875	3.94828
chr3	16191159	16245166	NM_054110	117248	GALNTL2	Group 1	10.8933	10.974	8.61211	10.4448	10.6876	4.15102
chr1	222870801	222994872	NM_152495	149111	CNIH3	Group 1	10.7538	8.28828	7.7143	11.0973	10.971	6.5134
chr18	663913	702642	NM_017512	55556	ENOSF1	Group 1	10.6996	11.0791	9.81886	11.3094	11.8067	3.97562
chr7	93353677	93358001	NM_006528	7980	TFPI2	Group 1	10.662	10.7272	8.26986	12.7356	12.4052	8.27065
chr1	52840631	52847310	NM_015696	2882	GPX7	Group 1	10.5839	10.1596	7.40634	10.529	9.69429	4.57591
chr4	157902213	158111996	NM_016205	56034	PDGFC	Group 1	10.5788	10.7096	9.46217	11.1778	11.0971	3.26996
chr13	40929711	40943007	NM_014059	28984	RGC32	Group 1	10.5562	9.13785	6.84531	10.9986	8.87096	4.0513
chr18	32131699	32614016	NM_025135	80206	FHOD3	Group 1	10.5217	9.19823	8.81808	10.8578	10.6192	3.60222
chr11	58050919	58099910	NM_004811	9404	LPXN	Group 1	10.4878	10.2228	10.5362	12.6148	12.5407	4.00903
chr5	159781442	159788324	NM_004219	9232	PTTG1	Group 1	10.4665	11.1074	10.6745	12.1762	12.3633	3.37769
chr12	64504506	64595574	NM_003484	8091	HMGA2	Group 1	10.4539	10.269	9.3633	11.1707	11.0928	3.45902
chr8	19215482	19297596	NM_022071	63898	SH2D4A	Group 1	10.4422	10.2979	9.26166	9.85461	10.9293	3.33532
chr1	42694816	42698672	NM_024664	79717	PPCS	Group 1	10.4309	10.3396	8.90715	10.6617	10.5435	3.27276
chr8	95330656	95343733	NM_005261	2669	GEM	Group 1	10.3831	11.5964	9.17314	11.7788	10.9536	3.56093
chr5	133478300	133511819	NM_003202	6932	TCF7	Group 1	10.3802	8.96299	8.4016	10.9752	10.6628	4.5224
chr18	20895888	21186114	NM_015461	25925	ZNF521	Group 1	10.3789	9.86284	7.52584	10.8156	10.0694	5.08717
chr8	23755378	23768265	NM_003155	6781	STC1	Group 1	10.3688	10.3102	9.39797	11.5294	12.7041	6.61232
chr9	21957750	21965038	NM_000077	1029	CDKN2A	Group 1	10.3524	9.50184	9.54329	10.3068	11.1835	3.28051
chr1	37795106	37805045	NM_003462	7802	DNALI1	Group 1	10.3251	8.8463	7.90887	10.2716	9.51041	3.20308
chr2	234410765	234427885	NM_018410	55355	DKFZp762E1312	Group 1	10.2784	10.3764	10.618	11.6232	12.3183	3.40063
chr5	179660305	179712921	NM_005110	9945	GFPT2	Group 1	10.2379	8.99375	7.4971	10.2177	9.37399	3.75378
chr17	67628755	67634156	NM_000346	6662	SOX9	Group 1	10.2023	9.4255	9.51368	10.2833	11.1032	3.17907
chr3	191506186	191522909	NM_021101	9076	CLDN1	Group 1	10.1971	9.21658	7.44622	12.2556	10.4221	5.95183
chr6	151603201	151719602	NM_005100	9590	AKAP12	Group 1	10.1875	12.4156	10.2765	11.9262	11.8952	3.23747
chr19	4861813	4913165	NM_013282	29128	UHRF1	Group 1	10.0653	9.74268	10.177	10.9951	11.763	3.17198
chr6	151688515	151719601	NM_144497	9590	AKAP12	Group 1	10.064	12.6564	10.2523	11.9875	12.0171	3.52969
chrX	151837320	151892672	NM_007150	7739	ZNF185	Group 1	10.0288	8.82698	7.34398	8.9312	9.1138	3.53965
chr5	68521130	68541940	NM_022909	64946	CENPH	Group 1	10.0268	10.5431	9.39539	11.297	11.1481	3.50533
chr6	122973075	123089217	NM_032471	5570	PKIB	Group 1	9.99046	7.37756	7.23177	10.4116	10.4231	6.38259
chr5	137648857	137695415	NM_001790	995	CDC25C	Group 1	9.97199	9.42275	9.29187	10.8431	11.0347	3.48568
chr21	41720023	41753008	NM_002462	4599	MX1	Group2	9.95187	8.25153	7.67112	9.75365	10.4038	5.46544
chrX	3236605	3271874	NM_015419	25878	MXRA5	Group2	9.33907	8.66369	7.58495	11.5049	9.52789	3.88588
chr1	165776873	165789680	NM_003851	8804	CREG1	Group2	9.29734	9.21431	8.70794	8.82028	10.5799	3.74393
chr11	46834994	46896749	NM_002334	4038	LRP4	Group2	9.29312	9.05329	7.44154	9.72544	9.36063	3.83817
chr15	62444245	62460755	NM_014736	9768	KIAA0101	Group2	9.25826	10.1316	9.0026	10.3328	10.6147	3.22423
chr11	19691487	20099723	NM_145117	89797	NAV2	Group2	9.22691	10.5625	8.9724	10.2779	10.5901	3.23542
chr2	175320852	175337416	NM_000079	1134	CHRNA1	Group2	9.09509	7.90447	7.7224	10.0814	9.35951	3.27422
chr12	111860631	111895437	NM_006187	4940	OAS3	Group2	9.06947	8.03812	7.81523	9.14589	9.53154	3.43261
chr14	53933475	53956682	NM_005192	1033	CDKN3	Group2	9.0692	9.2892	9.4786	10.1931	11.2606	3.56393
chr15	41906499	41946502	NM_024908	79968	WDR76	Group2	8.98434	8.97853	9.00991	10.0977	10.606	3.19211
chr2	173927793	173941965	NM_031942	83879	CDCA7	Group2	8.97444	7.91941	7.86906	8.80098	9.74477	3.75142
chr5	52321013	52423947	NM_002203	3673	ITGA2	Group2	8.87894	7.87402	9.8127	10.5751	11.4752	3.32502
chr11	87486078	87548247	NM_022337	23682	RAB38	Group2	8.87208	9.23476	7.8765	9.90697	9.51715	3.2813
chr1	246087123	246107499	NM_015431	25893	TRIM58	Group2	8.79308	8.76495	7.75516	11.0428	12.748	9.98573
chr6	119540964	119712625	NM_005907	4121	MAN1A1	Group2	8.71257	8.19359	7.82709	9.52275	9.56835	3.48252
chr4	90865727	90977156	NM_000345	6622	SNCA	Group2	8.66719	8.00225	7.51764	9.47878	10.045	5.05464
chr4	90866057	90975854	NM_007308	6622	SNCA	Group2	8.66061	7.35328	7.62319	10.3989	11.1358	7.02527
chr4	74825138	74828297	NM_000584	3576	IL8	Group2	8.63763	7.66468	7.61335	9.57719	10.1267	5.02662
chr8	67201831	67250274	NM_184087	84675	TRIM55	Group2	8.4638	9.04573	9.75905	10.5648	11.5601	3.60209
chrX	150872251	150893807	NM_004961	2564	GABRE	Group2	8.37149	7.73621	7.35778	7.89489	9.75672	4.79788
chr19	6628877	6671660	NM_000064	718	C3	Group2	8.35831	8.50728	8.39285	8.87706	10.3115	3.83731
chr1	68713525	68735295	NM_017779	55635	DEPDC1	Group2	8.29719	9.19711	9.6372	10.2491	11.3545	3.43453
chr20	35059591	35157824	NM_002895	5933	RBL1	Group2	8.28726	8.68493	9.53653	10.0396	11.2854	3.49779
chr1	109221349	109274546	NM_013296	29899	GPSM2	Group2	8.21066	8.87153	9.29048	9.96391	10.92	3.2591
chr5	43228083	43316709	NM_153361	167359	MGC42105	Group2	8.04734	7.92471	7.02994	8.67982	8.96563	3.87138
chr1	246125511	246126456	NM_001001957	343171	OR2W3	Group2	7.98787	7.58415	7.21014	8.30653	8.86362	3.30695
chr18	72853726	72973762	NM_001025100	4155	MBP	Group2	7.97219	9.13305	7.66	7.88886	9.40165	3.48329
chr1	169326659	169353583	NM_001002294	2328	FMO3	Group2	7.93307	7.38674	7.24308	7.41786	9.56045	4.63475
chrX	102204236	102205824	NM_018476	55859	BEX1	Group2	7.68502	9.2686	8.55274	7.45751	11.1245	5.14357
chr13	37034778	37070874	NM_006475	10631	POSTN	Group2	7.67674	7.5026	7.03015	9.40205	9.30966	4.55902
chr4	89518914	89583272	NM_001013000	55008	HERC6	Group2	7.67376	7.87206	7.80695	8.80542	10.187	4.76015
chr4	75529716	75539590	NM_001657	374	AREG	Group2	7.62753	7.59119	7.79905	9.70626	9.92234	4.24656
chr2	111111880	111152135	NM_004336	699	BUB1	Group2	7.62139	8.21463	8.75399	9.48181	10.373	3.23811
chr4	89518914	89583272	NM_001013002	55008	HERC6	Group2	7.53642	7.80409	7.85282	8.74125	10.2063	4.70689
chr6	106640887	106664506	NM_001198	639	PRDM1	Group2	7.49756	7.46527	7.49077	8.01802	9.08186	3.18218
chr13	76352312	76358526	NM_138444	115207	KCTD12	Group2	7.37821	7.02558	7.80667	8.82316	10.1391	4.66484
chr3	156280152	156384186	NM_000902	4311	MME	Group2	7.28294	8.33417	6.91603	9.32203	9.60229	5.37252
chr2	113303807	113310827	NM_000576	3553	IL1B	Group2	7.25435	7.16356	7.16289	9.42107	10.8185	7.31117
chr2	185171337	185512459	NM_194250	91752	C2orf10	Group2	7.24945	8.17414	7.89882	9.12875	9.56678	3.33592
chr20	35065390	35157824	NM_183404	5933	RBL1	Group2	7.17582	7.52725	8.10206	8.46618	9.7618	3.31947
chr4	75695399	75709504	XM_926448	653193	LOC653193	Group2	7.17143	7.15905	7.4169	9.12225	9.38474	3.93569
chr4	82228860	82345239	NM_006259	5593	PRKG2	Group2	7.15313	7.22531	7.22764	7.72985	9.23019	4.00509
chr12	83798757	83830705	NM_018057	55117	SLC6A15	Group2	7.05128	7.28981	6.95092	8.17264	8.60471	3.30758
chr11	101693403	101713675	NM_001165	330	BIRC3	Group2	6.99657	7.53427	8.15149	9.74071	9.78336	3.26374
chr7	121300642	121489326	NM_002851	5803	PTPRZ1	Group2	6.85897	6.94248	9.28824	6.90892	7.05678	-4.4629
chrX	47999740	48011823	NM_005635	6756	SSX1	Group2	6.91393	7.16778	10.2693	7.04827	7.12736	-6.28394
chr12	54760158	54783395	NM_001982	2065	ERBB3	Group2	7.07356	7.96782	8.99783	7.0437	7.29578	-3.40408
chr4	41057560	41395767	NM_014988	22998	DKFZP686A01247	Group2	7.1489	7.60244	12.082	7.00619	8.17245	-7.81903
chr8	70541426	70735701	NM_015170	23213	SULF1	Group2	7.30213	8.89016	11.9878	7.78797	9.58261	-4.81039
chr10	92661836	92671012	NM_014391	27063	ANKRD1	Group2	7.37637	7.51221	10.0848	7.30128	7.69546	-4.77876
chrX	47957184	47961338	XM_926879	643575	LOC643575	Group2	7.38809	7.33891	9.61584	7.379	7.42885	-4.37398
chr4	134289919	134293854	NM_020815	57575	PCDH10	Group2	7.44855	7.36662	9.69406	7.36473	7.72753	-3.93306
chr2	165463057	165520281	NM_173512	151258	FLJ39822	Group2	7.47907	7.51033	10.0835	7.47778	7.69254	-4.7819
chr2	233206567	233255730	NM_025202	80303	EFHD1	Group2	7.57025	7.44938	9.38253	7.39393	7.27568	-4.21371
chr15	87147993	87218835	NM_001135	176	AGC1	Group3	7.59547	9.18791	13.744	7.37196	8.81474	-9.85849
chr1	196148257	196165896	NM_001014434	56956	LHX9	Group3	7.59855	7.57875	9.4575	7.5839	7.52217	-3.87068
chr15	87147993	87218835	NM_013227	176	AGC1	Group3	7.66246	8.98784	13.7145	7.64106	8.61559	-10.1979
chr4	120380362	120433814	NM_019050	54532	USP53	Group3	7.71129	10.7045	11.9035	9.25604	9.04673	-5.71347
chr6	101953674	102623474	NM_175768	2898	GRIK2	Group3	7.73684	9.12792	11.7422	8.34866	9.5869	-4.31058
chr12	55443374	55467841	NM_003725	8630	HSD17B6	Group3	7.78135	9.53825	10.8269	8.95083	8.49338	-4.66694
chr12	61324034	61614100	XM_350880	57460	PPM1H	Group3	7.78737	9.9358	11.9161	8.50696	9.1617	-5.50883
chrX	52742670	52752974	NM_175698	6757	SSX2	Group3	7.79254	7.85394	9.39246	7.74667	7.47293	-3.83907
chr14	85066240	85164023	NM_013231	23768	FLRT2	Group3	7.8103	9.28873	11.5999	8.48965	9.86759	-3.46463
chr10	15599093	15801776	NM_003638	8516	ITGA8	Group3	7.81357	7.95395	9.34574	7.43723	7.43508	-3.82131
chr9	86474445	86620441	NM_001007097	4915	NTRK2	Group3	7.83661	7.93636	9.69509	7.72532	7.97703	-3.43613
chr7	76662534	76667080	NM_006682	10875	FGL2	Group3	7.85992	7.32155	9.52722	7.5865	7.4247	-4.20504
chr17	25919187	25922981	XM_496202	440421	LOC440421	Group3	7.86255	7.7365	12.8229	7.70387	7.97072	-9.70437
chr7	86347173	86412298	NM_152748	222223	KIAA1324L	Group3	8.04194	7.84875	10.2751	7.88085	8.5204	-3.50949
chr2	191453840	191538517	NM_014905	2744	GLS	Group3	8.14525	8.28428	11.8358	8.5272	9.91934	-3.83294
chr17	62391474	62459980	NM_014405	27092	CACNG4	Group3	8.14904	8.84209	9.97152	7.71273	8.24102	-3.461
chr12	29267864	29378273	NM_018099	55711	MLSTD1	Group3	8.185	9.84327	10.6025	9.47216	8.67785	-3.84923
chrX	75564520	75568148	NM_020932	57692	MAGEE1	Group3	8.19103	7.57723	8.69017	7.4711	6.947	-3.48634
chr9	78416112	78518458	NM_015225	23273	KIAA0367	Group3	8.24508	8.31842	11.802	7.43693	8.11131	-7.38134
chr6	26304990	26307443	NM_003530	8351	HIST1H3D	Group3	8.29792	8.19697	9.9723	8.18264	8.23611	-3.47238
chr5	113725914	113860096	NM_021614	3781	KCNN2	Group3	8.35922	8.57023	10.776	8.97486	9.16817	-3.21563
chr14	77939845	79400515	NM_004796	9369	NRXN3	Group3	8.56338	10.4115	9.89873	8.15585	8.02207	-3.75331
chr4	100476671	100492940	NM_000669	126	ADH1C	Group3	8.6556	8.82867	9.84855	8.39372	7.95755	-3.78201
chr6	101953674	102623474	NM_021956	2898	GRIK2	Group3	8.65934	10.2907	12.3457	9.23855	10.4308	-3.82964
chr17	12510230	12607686	NM_153604	93649	MYOCD	Group3	8.67213	9.67116	11.7697	8.70289	9.93701	-3.66531
chr19	4493599	4509503	NM_020241	10501	SEMA6B	Group3	8.84595	8.92783	9.60377	8.20654	7.82944	-3.54867
chr6	125516577	125626343	NM_001003397	7164	TPD52L1	Group3	8.89031	10.5242	10.4669	8.80142	8.63417	-3.6655
chr17	37029219	37034335	NM_000422	3872	KRT17	Group3	8.94699	8.6766	12.2142	8.32576	8.59542	-7.23756
chr6	125517118	125626343	NM_001003395	7164	TPD52L1	Group3	8.94773	10.5882	10.4233	8.78692	8.68992	-3.46677
chr1	145695516	145712066	NM_005266	2702	GJA5	Group3	9.04958	9.13956	12.8344	8.84644	9.41918	-6.83052
chr5	113797125	113860096	NM_170775	3781	KCNN2	Group3	9.07299	8.87239	11.6598	9.47125	9.73644	-3.84668
chr4	52612349	52658215	NM_145263	132671	SPATA18	Group3	9.08069	8.25086	9.06219	8.16731	6.86867	-4.38704
chr15	32869722	32875153	NM_005159	70	ACTC	Group3	9.16966	9.58724	11.0949	9.10763	8.55682	-5.07606
chr9	36026905	36114448	NM_021111	8434	RECK	Group3	9.17995	8.33419	11.3586	8.84893	9.4839	-3.7493
chr5	140454420	140457148	NM_018936	56133	PCDHB2	Group3	9.29563	9.57364	11.394	8.9023	9.42858	-3.9309
chr16	8727687	8785933	NM_000663	18	ABAT	Group3	9.31587	9.71417	10.7485	8.68317	9.15556	-3.18585
chr5	40945355	41018798	NM_000587	730	C7	Group3	9.35216	8.51983	10.0135	7.86359	7.82295	-4.38117
chr17	36787446	36792162	NM_021013	3885	KRTHA4	Group3	9.36839	10.0261	12.5747	8.58871	10.5381	-4.07304
chr10	53744046	53747423	NM_012242	22943	DKK1	Group3	9.43991	11.6631	11.5326	11.2393	9.93297	-3.19929
chr17	36992058	36996673	NM_000526	3861	KRT14	Group3	9.45629	9.42759	13.7699	9.4557	9.34661	-8.84651
chr5	140790341	140792973	NM_032094	26025	PCDHGA12	Group3	9.58013	11.1019	9.98009	9.7198	8.25344	-3.45331
chr6	10506133	10520593	NM_001032280	7020	TFAP2A	Group3	9.66423	12.239	12.5104	8.83568	10.1313	-4.75806
chr6	125516577	125626343	NM_001003396	7164	TPD52L1	Group3	9.70379	11.2294	11.0959	9.22808	8.96289	-4.2661
chr6	10503883	10523256	NM_003220	7020	TFAP2A	Group3	9.73715	12.1833	12.6372	8.92241	10.1569	-4.96047
chr4	109072165	109094062	NM_183075	113612	CYP2U1	Group3	9.75015	10.3309	12.3914	10.2398	10.535	-3.71279
chr8	120004976	120033492	NM_002546	4982	TNFRSF11B	Group3	9.75945	9.52988	12.6306	9.47192	9.67379	-5.91365
chr2	65070097	65104503	NM_003038	6509	SLC1A4	Group3	9.80039	9.72083	9.87438	9.05687	8.2377	-3.27335
chr15	76838602	76890828	NM_014272	11173	ADAMTS7	Group3	9.80784	9.83135	9.2828	8.52708	7.63794	-3.28971
chr8	98354889	98359352	NM_033512	85453	TSPYL5	Group3	9.83083	9.29359	9.13504	8.73414	6.88237	-4.50534
chr19	540892	568159	NM_001194	610	HCN2	Group3	9.83766	9.49003	10.1128	9.44566	8.26653	-3.6925
chr22	21318781	21320371	NM_080839	91227	GGTL4	Group3	9.89095	10.0042	10.6139	9.78848	8.77233	-3.68316
chr6	125516577	125626343	NM_003287	7164	TPD52L1	Group3	9.89774	11.3746	11.4527	9.43421	9.17661	-4.55219
chrX	34555101	34585326	NM_031442	83604	TMEM47	Group3	10.0576	11.7196	13.4863	10.844	11.58	-3.81266
chr22	18746207	18747794	XM_927596	643009	LOC643009	Group3	10.0602	10.1392	10.697	10.0079	9.00792	-3.37818
chr1	148122633	148124856	NM_003528	8349	HIST2H2BE	Group3	10.1412	9.25265	12.0093	8.90935	9.67165	-4.67535
chr22	23329179	23354972	NM_001032364	2678	GGT1	Group3	10.1509	10.2832	10.7929	9.80178	9.0548	-3.47629
chr6	26306990	26307450	NM_021065	3013	HIST1H2AD	Group3	10.1656	9.86534	11.8806	10.2811	9.91695	-3.92733
chr1	64012301	64417295	NM_005012	4919	ROR1	Group3	10.1801	9.97131	11.7151	8.20404	8.67147	-6.08718
chr17	33876140	33919892	XM_290799	57636	ARHGAP23	Group3	10.3458	10.506	10.2867	9.08164	8.29111	-3.9912
chrX	54963973	54974589	NM_177557	7216	TRO	Group3	10.4064	9.63012	9.36655	9.27483	7.5849	-3.5633
chr11	69602293	69713282	NM_018043	55107	TMEM16A	Group3	10.4792	11.1203	11.5348	10.3247	8.79627	-5.47707
chrX	54963973	54974589	NM_177558	7216	TRO	Group3	10.4803	9.64455	9.32096	9.32585	7.5311	-3.57971
chr1	199594764	199613428	NM_000364	7139	TNNT2	Group3	10.5023	10.5438	9.10613	8.16757	7.49883	-3.21461
chr5	140777465	140780180	NM_032101	56099	PCDHGB7	Group3	10.6489	8.99533	9.7219	9.13975	8.07245	-3.2989
chrX	54963973	54974589	NM_177555	7216	TRO	Group3	10.6496	9.71369	9.63074	9.58139	7.97647	-3.30853
chr7	136562627	136679086	NM_002825	5764	PTN	Group3	10.7413	11.9608	13.5169	11.2594	11.675	-3.68394
chr3	117011831	117647068	NM_002338	4045	LSAMP	Group3	10.7538	11.385	11.5792	9.05304	9.02937	-5.09961
chr11	111284559	111287683	NM_001885	1410	CRYAB	Group3	10.7621	9.26051	11.1315	8.07544	8.16737	-5.9282
chr6	26232351	26232897	NM_003512	8334	HIST1H2AC	Group3	10.7944	10.8018	13.6002	10.0145	10.6756	-5.84922
chr17	4583580	4589863	NM_022059	58191	CXCL16	Group3	10.964	11.3873	11.2534	10.5394	9.3826	-3.74167
chrX	54963973	54974589	NM_016157	7216	TRO	Group3	11.1222	10.2068	9.93698	9.85537	7.69832	-4.47733
chr1	148788509	148800037	NM_019032	54507	ADAMTSL4	Group3	11.1482	11.2272	11.4169	10.4624	9.78259	-3.26871
chr7	98282046	98305579	NM_152913	222865	TMEM130	Group3	11.1846	11.444	11.9909	10.0721	9.94262	-4.09655
chr10	29006429	29011874	NM_012342	25805	BAMBI	Group3	11.2941	12.8486	12.3538	10.0374	10.6503	-3.40711
chr20	61589809	61600949	NM_001958	1917	EEF1A2	Group3	11.3307	10.0637	10.3832	8.80903	7.92781	-4.91079
chr16	82885901	82920951	NM_021197	58189	WFDC1	Group3	11.3636	9.72507	9.76732	8.53915	7.13805	-5.25856
chr1	115630059	115682380	NM_002506	4803	NGFB	Group3	11.3812	13.1796	13.0376	11.4123	11.1092	-3.85696
chr5	95175430	95184137	NM_002064	2745	GLRX	Group3	11.4877	10.9798	13.4905	10.4145	10.917	-5.14688
chr12	94575713	94708667	NM_021229	59277	NTN4	Group3	11.5413	13.0272	13.5609	11.6864	11.7095	-3.70279
chr11	10553868	10630499	NM_006069	10335	MRVI1	Group3	11.6219	11.9131	12.6741	11.2948	10.8875	-3.57318
chr19	40213373	40223193	NM_001037	6324	SCN1B	Group3	11.6283	11	10.994	10.691	9.31696	-3.35398
chr20	32755808	32764898	NM_021202	58476	TP53INP2	Group3	11.6283	11.4088	13.2887	10.8416	11.4303	-3.7168
chr20	4708669	4752291	NM_014737	9770	RASSF2	Group3	11.6455	11.0078	11.8283	11.0031	9.26955	-5.11747
chr8	74369890	74399347	NM_172037	157506	RDH10	Group3	11.7719	11.8359	12.9137	10.7908	10.926	-3.97525
chr9	123544884	123584753	NM_138709	153090	DAB2IP	Group3	11.7737	11.8169	10.9573	10.6962	8.84612	-4.22228
chr17	77872188	77884930	NM_003004	6398	SECTM1	Group3	11.8271	12.2802	11.9161	11.3205	10.2315	-3.3691
chr19	50964814	50977576	NM_004409	1760	DMPK	Group3	11.8322	11.4999	12.7343	10.9508	10.7355	-3.99749
chr12	112143651	112218317	NM_017901	53373	TPCN1	Group3	11.8363	11.2219	10.8031	10.5623	8.98253	-3.64118
chr1	200132204	200182221	NM_012134	25802	LMOD1	Group3	11.8917	12.9776	12.8441	12.0112	10.9884	-3.71138
chr6	166742843	167195761	NM_001006932	6196	RPS6KA2	Group3	12.0506	11.7731	11.1322	10.4328	9.47614	-3.31214
chr10	44791714	44794263	NM_007021	11067	C10orf10	Group3	12.2456	12.2936	12.0237	10.4803	9.81532	-4.41675
chr14	99601503	99680326	NM_016337	51466	EVL	Group3	12.5219	11.9523	11.7006	11.5252	10.0071	-3.3871
chr13	112825145	112851842	NM_000504	2159	F10	Group3	12.5854	12.2217	11.3596	10.9039	9.42105	-3.87717
chr14	92239906	92284765	NM_001008530	5641	LGMN	Group3	12.6257	12.5959	14.1942	11.684	11.8777	-4.63299
chr2	128112470	128138590	NM_017980	55679	LIMS2	Group3	13.4173	13.0204	12.8425	11.8319	9.8991	-5.88671
chr11	44911164	44929010	NM_006034	9537	TP53I11	Group3	13.4377	12.6831	10.6826	9.2148	8.50552	-4.35423
chr15	78858766	79031054	NM_018689	57214	KIAA1199	Group3	13.4456	14.3613	14.444	12.7658	11.8578	-5.17238
chr1	53300472	53323762	NM_153703	127435	PODN	Group3	13.4824	12.4618	12.3516	12.2831	10.7012	-3.30073
chr8	144171299	144175199	NM_002346	4061	LY6E	Group3	14.1888	13.6513	13.9392	13.465	11.8051	-4.26824
